# Supplementary material for: Postoperative hypothermia following non-cardiac high-risk surgery: A prospective study of temporal patterns and risk factors
Source: PLoS One. 2021 Nov 15;16(11):e0259789. doi: 10.1371/journal.pone.0259789 (PMC8592479; doi:10.1371/journal.pone.0259789)
Supplement: S1 Data — (XLSX) [file pone.0259789.s001.xlsx]

## Sheet: data1
Record_id	Type of hospital.1public2private	Brazilian Region	Age	Gender	Race	BMI	Comorbidity	Hypertension	Diabetes	Coronary insufficiency	Cancer	COPD	Other comorbidities	ASA	SAPS 3	Type of surgery	Oncologic surgery	Neurosurgery	Head and pescoco surgery	Thoracic surgery	Gastrointestinal surgery	Vascular surgery	Orthopedic surgery	Urology Surgery	Gynecology surgery	other surgeries	duration of anesthesia	Type of anesthesia	intraoperative temperature control	intraoperative axillary temperature	oral temperature	intraoperative esophageal temperature	intraoperative rectal temperature	Total post-operatoria complication	cardiac complications	respiratory complications	Renal complications	hematological complications	INFECTION	gastric complications	Reoperation	type of temperature measurement	Use of invasive mechanical ventilation	Use of vasoactive drug	Hemodialysis required	Discharge from the ICU	Discharged	follow-up 28 days	Time of mechanical ventilation in the ICU
10-1	2	1	72	0	1	32	1	1	1	0	1	1	0	2	58	1	1	0	1	0	0	0	0	0	0	0	60	1	0	0	0	0	0	0	0	0	0	0	0	0	0	5	1	0	0	0	0	0	1
10-10	2	1	65	1	#NULL!	33	1	0	0	1	1	0	1	2	41	3	1	0	0	0	0	0	0	0	0	0	240	1	0	0	0	0	0	0	0	0	0	0	0	0	0	0	0	0	0	0	0	0	0
10-11	2	1	60	0	#NULL!	30	1	0	0	0	0	0	1	2	42	3	1	0	0	1	0	0	0	0	0	0	360	3	0	0	0	0	0	0	0	0	0	0	0	0	0	0	0	0	0	0	0	0	0
10-12	2	1	72	0	#NULL!	26	1	1	0	0	1	0	0	2	43	3	1	0	0	0	1	0	0	0	0	0	390	1	0	0	0	0	0	0	0	0	0	0	0	0	0	0	0	0	0	0	0	0	0
10-13	2	1	75	#NULL!	#NULL!	28	1	0	0	0	0	1	0	2	50	3	1	0	0	1	0	0	0	0	0	0	420	3	0	0	0	0	0	1	0	1	0	0	0	0	0	0	0	0	0	0	0	0	0
10-14	2	1	20	1	#NULL!	27	1	0	0	0	1	0	0	2	38	3	1	0	0	0	0	0	1	0	0	0	300	3	0	0	0	0	0	0	0	0	0	0	0	0	0	0	0	0	0	0	0	0	0
10-15	2	1	51	0	#NULL!	30	1	1	0	0	1	0	0	2	49	3	1	0	0	0	1	0	0	0	0	0	480	1	0	0	0	0	0	0	0	0	0	0	0	0	0	0	0	0	0	0	0	0	0
10-16	2	1	60	1	#NULL!	19	1	1	0	0	1	0	0	4	72	1	1	0	0	0	0	0	0	1	0	0	120	1	0	0	0	0	0	1	1	0	1	0	0	0	0	0	1	0	1	1	1	1	2
10-17	2	1	60	1	#NULL!	29	1	1	0	0	0	0	0	2	39	3	0	0	0	1	0	0	0	0	0	0	180	1	0	0	0	0	0	1	1	0	0	0	0	0	0	0	0	0	0	0	0	0	0
10-18	2	1	62	1	#NULL!	26	1	0	0	0	1	1	0	1	53	3	1	0	0	1	0	0	0	0	0	0	#NULL!	1	0	0	0	0	0	0	0	0	0	0	0	0	0	0	0	0	0	0	0	0	0
10-19	2	1	65	0	#NULL!	23	1	1	0	0	1	0	0	2	53	3	1	0	0	0	0	0	0	0	0	0	360	1	0	0	0	0	0	0	0	0	0	0	0	0	0	0	0	0	0	0	0	0	0
10-2	2	1	59	#NULL!	1	39	1	0	1	0	1	0	1	2	42	1	1	0	0	0	0	0	0	0	0	0	120	1	0	0	0	0	0	0	0	0	0	0	0	0	0	1	0	0	0	0	0	0	0
10-20	2	1	71	1	#NULL!	22	1	0	0	0	1	0	0	3	66	1	1	1	0	0	0	0	0	0	0	0	240	3	0	0	0	0	0	0	0	0	0	0	0	0	0	0	0	0	0	0	1	1	0
10-21	2	1	66	0	#NULL!	40	1	1	0	1	1	0	0	3	41	3	1	0	0	1	0	0	0	0	0	0	240	3	0	0	0	0	0	0	0	0	0	0	0	0	0	0	0	0	0	0	0	0	0
10-22	2	1	67	1	#NULL!	30	1	1	0	0	1	0	0	3	41	3	1	0	0	0	0	0	0	1	0	0	240	2	0	0	0	0	0	0	0	0	0	0	0	0	0	0	0	0	0	0	0	0	0
10-23	2	1	21	#NULL!	1	27	1	0	0	0	1	0	0	2	30	3	1	0	0	0	0	0	0	1	0	0	120	3	0	0	0	0	0	0	0	0	0	0	0	0	0	5	0	0	0	0	0	0	0
10-24	2	1	51	0	1	22	1	0	0	0	1	0	0	2	38	3	1	0	0	0	1	0	0	0	0	0	360	1	0	0	0	0	0	0	0	0	0	0	0	0	0	0	0	0	0	0	0	0	0
10-25	2	1	77	0	#NULL!	25	1	1	0	0	1	0	0	3	43	3	1	0	1	0	0	0	0	0	0	0	420	1	0	0	0	0	0	0	0	0	0	0	0	0	0	0	0	0	0	0	0	0	0
10-26	2	1	56	0	#NULL!	26	1	1	0	0	1	0	0	2	48	3	1	0	0	0	1	0	0	0	0	0	720	1	0	0	0	0	0	1	1	0	0	1	0	1	0	0	1	1	0	0	0	0	2
10-27	2	1	57	1	#NULL!	30	1	0	0	0	1	0	1	2	46	3	1	0	0	0	1	0	0	0	0	0	720	1	0	0	0	0	0	1	1	0	0	0	0	0	0	0	1	1	0	0	0	0	2
10-28	2	1	52	0	#NULL!	20	1	0	0	0	1	0	0	1	35	3	1	0	0	0	0	0	0	0	0	0	480	1	0	0	0	0	0	1	1	0	0	0	0	0	0	0	0	1	0	0	0	0	0
10-29	2	1	72	0	#NULL!	27	1	1	0	1	0	0	0	3	40	3	1	0	0	0	0	0	0	0	0	0	180	3	0	0	0	0	0	0	0	0	0	0	0	0	0	0	0	0	0	0	0	0	0
10-3	2	1	49	0	2	24	1	0	0	0	1	0	0	2	42	3	1	0	1	0	0	0	0	0	0	0	900	1	0	0	0	0	0	0	0	0	0	0	0	0	0	1	0	0	0	0	0	0	1
10-30	2	1	21	0	#NULL!	27	1	0	0	0	1	0	1	2	27	3	1	0	0	0	0	0	0	1	0	0	90	1	0	0	0	0	0	0	0	0	0	0	0	0	0	0	0	0	0	0	0	0	0
10-31	2	1	77	0	2	21	1	1	1	0	1	0	0	2	59	3	1	0	0	0	1	0	0	0	0	0	#NULL!	#NULL!	#NULL!	#NULL!	#NULL!	#NULL!	#NULL!	1	1	0	0	0	0	0	0	0	0	#NULL!	0	0	#NULL!	0	#NULL!
10-32	2	1	51	0	1	22	1	0	0	0	1	0	0	2	38	3	1	0	0	0	1	0	0	0	0	0	360	1	0	0	0	0	0	0	0	0	0	0	0	0	0	0	0	0	0	0	0	0	0
10-33	2	1	52	0	#NULL!	25	1	0	0	0	1	0	0	2	45	3	1	0	0	0	1	0	0	0	0	0	660	1	0	0	0	0	0	0	0	0	0	0	0	0	0	0	0	1	0	0	0	0	0
10-34	2	1	77	0	#NULL!	25	1	1	0	0	1	0	0	3	45	3	1	0	1	0	0	0	0	0	0	0	#NULL!	#NULL!	#NULL!	#NULL!	#NULL!	#NULL!	#NULL!	0	0	0	0	0	0	0	0	0	0	#NULL!	0	0	#NULL!	0	#NULL!
10-35	2	1	67	0	#NULL!	15	1	0	0	0	1	0	0	3	39	1	0	0	0	0	1	0	0	0	0	0	180	1	0	0	0	0	0	0	0	0	0	0	0	0	0	0	0	0	0	0	0	0	0
10-36	2	1	57	1	2	15	1	0	0	0	1	0	0	2	32	3	1	0	0	0	0	0	0	0	0	0	360	1	0	0	0	0	0	0	0	0	0	0	0	0	0	0	0	0	0	0	0	0	0
10-37	2	1	51	0	1	22	1	0	0	0	1	0	0	2	38	3	1	0	0	0	1	0	0	0	0	0	360	1	0	0	0	0	0	0	0	0	0	0	0	0	0	0	0	0	0	0	0	0	0
10-38	2	1	35	1	#NULL!	35	0	0	0	0	0	0	0	2	42	3	0	1	0	0	0	0	0	0	0	0	450	1	0	0	0	0	0	0	0	0	0	0	0	0	0	0	0	0	0	0	0	0	0
10-39	2	1	54	1	2	20	1	0	0	0	1	1	0	4	68	3	1	0	0	0	1	0	0	0	0	0	#NULL!	#NULL!	#NULL!	#NULL!	#NULL!	#NULL!	#NULL!	1	0	1	0	0	0	0	0	0	1	#NULL!	0	#NULL!	#NULL!	#NULL!	#NULL!
10-4	2	1	49	1	3	22	1	0	0	0	0	1	0	3	38	3	1	0	1	0	0	0	0	0	0	0	#NULL!	1	1	1	0	0	0	0	0	0	0	0	0	0	0	1	0	0	0	0	0	0	1
10-40	2	1	66	0	#NULL!	24	1	0	1	0	1	0	0	2	44	3	1	0	1	0	0	0	0	0	0	0	360	1	0	0	0	0	0	0	0	0	0	0	0	0	0	0	0	0	0	0	0	#NULL!	0
10-41	2	1	27	1	#NULL!	21	0	0	0	0	0	0	0	2	30	3	1	1	0	0	0	0	0	0	0	0	300	#NULL!	0	0	0	0	0	0	0	0	0	0	0	0	0	0	0	0	0	0	0	0	0
10-42	2	1	68	1	#NULL!	24	1	0	0	0	1	0	0	2	36	3	1	0	0	0	1	0	0	0	0	0	360	1	0	0	0	0	0	0	0	0	0	0	0	0	0	0	0	0	0	0	0	0	0
10-43	2	1	72	1	#NULL!	25	1	1	0	1	1	0	0	3	40	3	1	0	0	0	0	0	0	1	0	0	360	3	0	0	0	0	0	0	0	0	0	0	0	0	0	0	0	0	0	0	0	0	0
10-44	2	1	70	1	#NULL!	15	1	0	0	0	1	1	0	3	47	3	0	0	0	0	0	1	0	0	0	0	240	1	0	0	0	0	0	0	0	0	0	0	0	0	0	0	0	0	0	0	0	0	0
10-45	2	1	76	1	1	21	1	0	1	0	1	0	0	3	53	3	1	0	0	0	1	0	0	0	0	0	240	1	0	0	0	0	0	0	0	0	0	0	0	0	0	0	0	1	0	1	1	1	1
10-46	2	1	70	1	#NULL!	33	1	1	0	1	1	0	0	3	46	3	1	0	0	0	0	0	0	0	0	0	180	3	0	0	0	0	0	0	0	0	0	0	0	0	0	0	0	0	0	0	0	0	0
10-47	2	1	35	1	1	31	1	0	0	0	1	0	0	2	34	3	1	0	0	1	0	0	0	0	0	0	480	1	0	0	0	0	0	1	1	0	0	0	0	0	0	0	1	0	#NULL!	0	0	0	2
10-48	2	1	68	1	#NULL!	24	1	1	1	0	1	0	0	3	44	1	0	0	0	0	1	0	0	0	0	0	240	1	0	0	0	0	0	0	0	0	0	0	0	0	0	0	0	0	0	0	0	0	0
10-49	2	1	44	0	#NULL!	26	1	0	0	0	1	0	0	1	38	3	1	0	0	0	1	0	0	0	0	0	300	3	0	0	0	0	0	1	1	0	0	0	0	0	0	0	0	#NULL!	0	0	0	0	0
10-5	2	1	56	1	3	16	1	0	0	0	1	0	0	3	52	1	0	0	1	0	0	0	0	0	0	0	120	1	0	0	0	0	0	0	0	0	0	0	0	0	0	1	1	0	0	0	0	0	1
10-50	2	1	51	1	#NULL!	23	1	0	0	0	1	0	0	1	35	3	0	1	0	0	0	0	0	0	0	0	#NULL!	1	0	0	0	0	0	0	0	0	0	0	0	0	0	0	0	0	0	0	0	0	0
10-51	2	1	74	1	#NULL!	23	1	0	0	0	1	0	0	2	43	3	1	0	0	0	1	0	0	0	0	0	450	1	0	0	0	0	0	0	0	0	0	0	0	0	0	0	0	0	0	0	0	0	0
10-52	2	1	71	1	#NULL!	31	1	0	0	0	1	0	0	2	43	3	1	0	0	0	0	0	0	1	0	0	420	3	0	0	0	0	0	0	0	0	0	0	0	0	0	0	0	0	0	0	0	0	0
10-53	2	1	43	1	#NULL!	24	0	0	0	0	0	0	0	1	32	3	0	1	0	0	0	0	0	0	0	0	#NULL!	1	0	0	0	0	0	0	0	0	0	0	0	0	0	0	0	0	0	0	0	0	0
10-54	2	1	70	1	1	23	1	0	0	0	1	0	1	2	43	3	1	0	0	0	0	0	1	0	0	0	90	1	0	0	0	0	0	1	0	0	0	1	0	0	0	0	0	0	0	0	0	0	0
10-55	2	1	82	0	#NULL!	31	0	0	0	0	0	0	0	3	60	1	0	0	0	0	1	0	0	0	0	0	180	1	0	0	0	0	0	0	0	0	0	0	0	0	0	0	0	0	0	0	0	0	0
10-56	2	1	59	1	2	29	1	0	0	1	0	0	0	3	42	3	1	0	0	0	1	0	0	0	0	0	560	1	0	0	0	0	0	1	1	0	0	0	0	0	0	0	1	0	0	0	0	0	1
10-57	2	1	67	0	#NULL!	31	1	1	0	0	1	0	0	3	46	3	0	1	0	0	0	0	0	0	0	0	300	1	0	0	0	0	0	0	0	0	0	0	0	0	0	0	0	0	0	0	0	0	0
10-58	2	1	82	0	#NULL!	24	1	1	1	0	1	0	0	2	48	3	1	0	0	0	0	0	0	1	0	0	180	1	0	0	0	0	0	0	0	0	0	0	0	0	0	0	0	0	0	0	0	#NULL!	0
10-59	2	1	61	0	#NULL!	20	1	1	0	0	1	0	0	2	39	3	0	1	0	0	0	0	0	0	0	0	240	1	0	0	0	0	0	0	0	0	0	0	0	0	0	0	0	0	0	0	0	0	0
10-6	2	1	64	1	1	23	1	0	0	0	0	0	0	2	56	3	1	0	0	0	0	0	0	0	0	0	360	1	0	0	0	0	0	1	0	0	0	1	0	0	0	1	0	0	0	0	0	0	0
10-60	2	1	31	1	#NULL!	22	1	0	0	0	1	0	0	3	30	3	1	0	0	1	0	0	0	0	0	0	#NULL!	#NULL!	#NULL!	#NULL!	#NULL!	#NULL!	#NULL!	1	0	1	0	0	0	0	0	0	0	#NULL!	0	#NULL!	#NULL!	#NULL!	#NULL!
10-61	2	1	56	0	#NULL!	37	1	0	0	0	1	0	1	2	38	3	1	0	0	0	1	0	0	0	0	0	420	3	0	0	0	0	0	0	0	0	0	0	0	0	0	0	0	0	0	0	0	0	0
10-7	2	1	72	#NULL!	1	25	1	1	0	1	0	0	0	3	40	3	1	0	0	0	0	0	0	1	0	0	360	1	0	0	0	0	0	0	0	0	0	0	0	0	0	1	0	0	0	0	0	0	0
10-8	2	1	62	1	#NULL!	25	1	0	0	0	1	1	0	3	58	3	1	0	0	0	0	0	0	0	0	0	480	1	0	0	0	0	0	0	0	0	0	0	0	0	0	0	0	1	0	0	0	0	1
10-9	2	1	57	1	#NULL!	36	1	0	0	0	1	0	1	2	40	3	1	0	0	0	0	0	0	0	0	0	480	1	0	0	0	0	0	0	0	0	0	0	0	0	0	0	0	1	0	0	0	0	0
12-1	1	1	49	#NULL!	3	23	1	1	1	0	0	0	0	3	61	3	0	0	0	0	1	0	0	0	0	0	180	3	1	1	0	0	0	1	1	1	1	0	1	1	1	1	1	1	0	#NULL!	#NULL!	#NULL!	#NULL!
12-10	1	1	78	0	2	23	1	1	0	0	1	0	0	3	62	3	0	0	0	0	0	0	1	0	0	0	180	1	0	0	0	0	0	1	0	0	0	1	0	0	0	1	0	0	0	0	#NULL!	0	#NULL!
12-12	1	1	70	1	1	24	1	0	0	0	0	0	0	3	83	1	0	0	0	0	1	0	0	0	0	0	120	1	0	0	0	0	0	1	#NULL!	0	0	0	0	0	0	0	#NULL!	1	#NULL!	#NULL!	#NULL!	#NULL!	#NULL!
12-2	1	1	50	#NULL!	1	24	1	0	0	0	0	0	1	2	27	3	0	0	0	0	0	0	0	1	0	0	240	3	1	1	0	0	0	0	0	0	0	0	0	0	0	1	0	0	0	0	0	0	0
12-3	1	1	82	#NULL!	1	25	1	1	1	0	0	0	0	2	51	3	0	0	0	0	1	0	0	0	0	0	240	3	0	0	0	0	0	0	0	0	0	0	0	0	0	1	0	0	0	0	0	0	1
12-4	1	1	71	#NULL!	2	26	1	1	0	0	0	0	0	2	65	1	0	0	0	0	1	0	0	0	0	0	240	3	0	0	0	0	0	1	0	0	0	1	0	0	0	1	0	0	0	0	0	0	0
12-5	1	1	63	#NULL!	1	27	1	1	0	0	0	1	1	3	30	3	0	0	0	0	1	0	0	0	0	0	180	3	0	0	0	0	0	0	0	0	0	0	0	0	0	1	0	0	0	0	0	0	0
12-6	1	1	55	#NULL!	1	23	1	1	0	0	0	0	1	2	43	1	0	0	0	0	1	0	0	0	0	0	105	3	1	1	0	0	0	0	0	0	0	0	0	0	0	1	0	0	#NULL!	0	#NULL!	0	0
12-7	1	1	21	#NULL!	1	26	1	0	0	0	0	0	0	3	32	1	0	0	0	0	0	1	0	0	0	0	#NULL!	#NULL!	#NULL!	#NULL!	#NULL!	#NULL!	#NULL!	#NULL!	#NULL!	0	0	1	0	0	0	0	#NULL!	#NULL!	#NULL!	#NULL!	#NULL!	#NULL!	#NULL!
12-8	1	1	18	#NULL!	2	24	1	0	0	0	0	0	0	3	56	1	0	0	0	0	1	0	0	0	0	0	360	1	0	0	0	0	0	1	1	0	1	1	0	0	1	1	1	0	0	0	0	0	1
17-1	2	1	63	0	1	25	1	0	0	0	0	0	1	2	36	3	0	0	0	0	0	0	1	0	0	0	240	3	0	0	0	0	0	1	0	0	0	0	1	0	0	1	0	0	0	0	0	0	0
17-10	2	1	60	1	1	23	1	0	0	0	0	0	1	2	33	3	0	0	0	0	1	0	0	0	0	0	165	1	1	1	0	0	0	1	0	0	0	0	1	0	0	1	0	0	0	0	0	0	0
17-11	2	1	98	1	1	27	1	0	0	0	0	0	0	3	48	3	0	0	0	0	0	0	1	0	0	0	120	2	0	0	0	0	0	0	0	0	0	0	0	0	0	1	0	0	0	0	1	0	0
17-2	2	1	38	1	1	24	0	0	0	0	0	0	0	2	24	3	0	0	0	0	1	0	0	0	0	0	180	1	0	0	0	0	0	0	0	0	0	0	0	0	0	1	0	0	0	0	0	0	0
17-3	2	1	81	1	1	24	1	0	0	1	0	0	0	3	42	3	0	0	0	0	1	0	0	0	0	0	150	1	0	0	0	0	0	1	0	0	0	0	1	0	0	1	0	0	0	0	0	0	0
17-4	2	1	71	0	3	26	1	1	0	0	0	0	1	2	37	3	0	0	0	0	0	0	1	0	0	0	180	3	0	0	0	0	0	1	0	0	0	0	1	0	0	1	0	0	0	0	0	0	0
17-5	2	1	53	1	1	28	1	0	0	0	0	0	0	3	50	1	0	1	0	0	0	0	0	0	0	0	120	1	0	0	0	0	0	0	0	0	0	0	0	0	0	1	0	0	0	0	0	0	0
17-6	2	1	66	0	3	25	1	0	0	0	0	0	0	2	33	3	0	0	0	0	0	0	1	0	0	0	150	1	0	0	0	0	0	0	0	0	0	0	0	0	0	1	0	0	0	0	0	0	0
17-7	2	1	44	0	1	22	0	0	0	0	0	0	0	1	55	3	0	1	0	0	0	0	0	0	0	0	690	1	1	1	0	0	0	0	0	0	0	0	0	0	0	1	0	0	0	0	0	0	0
17-8	2	1	30	0	2	26	0	0	0	0	0	0	0	1	30	3	0	0	0	0	0	0	1	0	0	0	300	1	0	0	0	0	0	0	0	0	0	0	0	0	0	1	0	0	0	0	0	0	0
17-9	2	1	50	0	3	24	0	0	0	0	0	0	0	1	29	3	0	0	0	0	1	0	0	0	0	0	210	1	1	1	0	0	0	1	0	0	0	1	1	0	0	1	0	0	0	0	0	0	0
18-1	2	1	70	0	2	25	1	1	0	0	0	0	1	2	32	3	1	0	0	0	0	0	0	0	1	1	360	1	1	1	0	0	0	0	0	0	0	0	0	0	0	1	0	0	0	0	0	0	0
18-10	2	1	70	1	1	21	1	1	0	0	0	0	0	2	32	3	1	1	0	0	0	0	0	0	0	0	420	3	1	1	0	0	0	0	0	0	0	0	0	0	0	1	0	0	0	0	0	0	0
18-11	2	1	79	0	1	25	1	0	0	0	0	0	0	3	42	3	1	0	0	0	0	0	0	0	0	0	240	1	1	1	0	0	0	1	0	1	0	0	1	0	0	1	0	0	0	0	0	0	0
18-12	2	1	52	0	1	23	0	0	0	0	0	0	0	1	32	3	1	0	0	0	0	0	0	0	0	0	300	1	1	1	0	0	0	0	0	0	0	0	0	0	0	1	0	1	0	0	0	0	0
18-13	2	1	53	1	1	32	1	1	0	0	0	0	0	3	#NULL!	3	1	0	0	0	1	0	0	0	0	0	300	1	0	0	0	0	0	0	0	0	0	0	0	0	0	1	0	0	0	0	0	0	0
18-14	2	1	51	0	1	36	1	1	1	0	0	0	0	2	26	3	1	0	0	0	1	0	0	0	0	0	240	1	0	0	0	0	0	0	0	0	0	0	0	0	0	1	0	0	0	0	0	0	0
18-15	2	1	68	1	1	25	0	0	0	0	0	0	0	2	38	3	1	0	0	0	0	0	0	1	0	0	240	3	1	0	1	0	0	0	0	0	0	0	0	0	0	1	0	0	0	0	0	0	2
18-16	2	1	78	1	1	26	1	0	0	0	0	0	0	3	41	3	1	0	0	1	0	0	0	0	0	0	120	1	0	0	0	0	0	1	0	0	0	1	1	0	0	1	0	0	0	0	0	0	1
18-17	2	1	69	0	1	27	1	0	0	0	1	0	1	3	31	3	1	0	0	0	0	0	0	0	1	0	240	1	0	0	0	0	0	0	0	0	0	0	0	0	0	1	0	0	0	0	0	0	0
18-18	2	1	43	1	1	23	1	0	0	0	0	0	1	2	50	3	1	0	0	1	0	0	0	0	0	1	360	3	1	0	1	0	0	1	1	0	0	0	0	0	0	1	1	1	0	0	0	0	1
18-19	2	1	87	1	1	20	1	0	0	0	0	1	1	3	37	3	1	0	1	0	0	0	0	0	0	0	135	1	1	1	0	0	0	0	0	0	0	0	0	0	0	1	1	0	0	0	0	0	2
18-2	2	1	53	1	2	21	1	1	0	0	1	0	0	3	24	3	1	0	0	0	1	0	0	0	0	1	240	1	1	1	0	0	0	0	0	0	0	0	0	0	0	1	0	0	0	0	0	0	0
18-20	2	1	79	1	1	26	1	1	0	0	0	0	1	2	41	3	1	0	0	0	1	0	0	0	0	0	240	1	1	1	0	0	0	1	0	0	0	1	0	0	0	1	1	0	0	0	0	0	3
18-21	2	1	55	1	3	26	0	0	0	0	0	0	0	2	31	3	1	1	0	0	0	0	0	0	0	0	180	1	0	0	0	0	0	1	0	0	0	1	1	0	0	1	0	0	0	0	0	0	0
18-22	2	1	31	0	1	29	1	0	0	0	0	0	1	2	22	3	1	0	0	0	0	0	0	0	0	1	240	1	0	0	0	0	0	0	0	0	0	0	0	0	0	1	0	0	0	0	0	0	0
18-23	2	1	75	1	1	22	1	1	0	0	0	0	0	2	66	1	1	0	0	0	0	0	0	1	0	0	480	3	1	0	0	1	0	1	1	1	0	0	0	0	0	1	0	1	0	0	1	1	0
18-24	2	1	75	0	3	27	1	1	0	0	0	0	0	2	44	3	1	0	0	0	0	0	0	1	0	0	480	3	1	0	0	1	0	1	0	1	0	0	1	1	1	1	0	0	0	0	0	0	0
18-25	2	1	43	0	1	31	1	1	0	0	0	0	1	2	26	3	1	1	0	0	0	0	0	0	0	0	180	2	0	0	0	0	0	0	0	0	0	0	0	0	0	1	0	0	0	0	0	0	0
18-26	2	1	81	0	1	25	1	1	0	0	0	0	1	2	37	3	1	0	1	0	0	0	0	0	0	0	360	1	1	1	0	0	0	0	0	0	0	0	0	0	0	1	0	0	0	0	0	0	0
18-27	2	1	61	1	1	32	1	0	1	0	0	0	0	2	28	3	1	0	0	1	0	0	0	0	0	0	300	3	1	0	0	1	0	1	1	0	0	0	0	0	0	1	0	0	0	0	0	0	0
18-28	2	1	35	0	3	37	0	0	0	0	0	0	0	2	27	3	1	0	0	0	1	0	0	0	0	0	360	3	1	1	0	0	0	0	0	0	0	0	0	0	0	1	0	0	0	0	0	0	0
18-29	2	1	61	1	1	26	1	0	0	0	0	0	1	1	36	3	1	0	1	0	0	0	0	0	0	0	279	1	1	1	0	0	0	1	1	1	1	0	0	0	1	1	1	1	0	1	1	1	7
18-3	2	1	60	1	3	22	1	1	0	0	1	1	0	2	28	3	1	0	0	0	0	0	0	0	0	1	240	1	0	0	0	0	0	1	1	1	1	0	0	0	0	1	1	0	0	0	1	0	21
18-30	2	1	65	0	1	29	1	1	1	0	0	0	1	3	35	3	1	1	0	0	0	0	0	0	0	0	240	1	0	0	0	0	0	0	0	0	0	0	0	0	0	1	0	0	0	0	0	0	0
18-31	2	1	66	0	3	32	1	1	0	0	1	0	0	3	33	3	1	0	0	0	0	0	0	0	1	0	210	1	1	1	0	0	0	1	1	1	0	0	0	0	1	1	0	1	0	0	1	1	0
18-32	2	1	71	1	3	30	1	1	1	0	0	0	0	2	46	3	1	0	0	0	0	0	0	0	0	0	240	1	0	0	0	0	0	1	0	0	0	0	1	0	0	1	0	0	0	0	0	0	0
18-33	2	1	67	0	1	26	1	1	0	0	1	0	0	2	42	3	1	1	0	0	0	0	0	0	0	0	300	1	1	1	0	0	0	1	0	0	0	0	1	0	0	1	1	0	0	0	0	0	10
18-34	2	1	61	1	1	26	1	1	1	0	0	0	1	2	31	3	1	0	1	0	0	0	0	0	0	0	240	1	0	0	0	0	0	0	0	0	0	0	0	0	0	1	0	0	0	0	0	0	0
18-35	2	1	52	0	1	20	1	0	0	0	0	0	1	2	42	3	1	0	0	0	1	0	0	0	0	0	360	3	1	0	1	0	0	1	0	1	0	0	1	0	0	1	1	0	0	0	0	0	1
18-36	2	1	32	0	1	25	1	0	0	0	0	0	1	1	29	3	1	0	0	0	1	0	0	0	0	0	360	3	1	0	0	1	0	0	0	0	0	0	0	0	0	1	0	0	0	0	0	0	0
18-37	2	1	73	0	1	22	1	0	0	0	0	0	1	2	41	3	1	0	0	0	0	0	0	0	0	0	300	1	0	0	0	0	0	1	0	0	0	0	1	0	0	1	0	0	0	0	0	0	0
18-38	2	1	61	0	1	23	1	0	0	0	1	0	1	3	37	1	1	1	0	0	0	0	0	0	0	0	660	1	0	0	0	0	0	1	0	0	0	0	0	0	0	1	1	0	0	0	0	0	2
18-39	2	1	65	1	1	24	1	1	1	0	1	0	1	3	#NULL!	3	1	0	0	0	0	0	0	1	0	0	180	1	0	0	0	0	0	0	0	0	0	0	0	0	0	1	0	0	0	0	0	0	0
18-4	2	1	60	1	1	24	1	1	0	0	1	0	0	2	35	3	1	1	0	0	0	0	0	0	0	1	360	3	1	1	0	0	0	0	0	0	0	0	0	0	0	1	0	0	0	0	0	0	0
18-40	2	1	58	0	1	25	1	0	0	0	1	0	1	2	27	3	1	0	0	0	1	0	0	0	0	0	300	3	0	0	0	0	0	0	0	0	0	0	0	0	0	1	0	0	0	0	0	0	0
18-41	2	1	68	1	3	28	1	1	1	0	1	0	0	3	30	3	1	0	0	0	0	0	0	1	0	0	240	3	0	0	0	0	0	1	1	0	0	0	0	1	0	1	0	0	0	0	0	0	0
18-42	2	1	60	1	3	22	1	1	0	0	1	0	1	2	#NULL!	3	1	1	0	0	0	0	0	0	0	0	300	3	0	0	0	0	0	0	0	0	0	0	0	0	0	1	1	0	0	0	0	0	2
18-43	2	1	25	1	3	33	1	0	0	0	1	0	0	1	30	3	1	1	0	0	0	0	0	0	0	0	345	1	1	0	0	1	0	0	0	0	0	0	0	0	0	1	0	0	0	0	0	0	0
18-44	2	1	77	1	3	26	1	0	0	0	1	0	1	2	51	3	1	0	0	0	0	0	0	1	0	0	240	3	1	0	0	1	0	0	0	0	0	0	0	0	0	1	0	0	0	0	0	1	0
18-45	2	1	36	1	1	19	0	0	0	0	0	0	0	2	33	3	1	0	1	0	0	0	0	0	0	0	1140	1	1	1	0	0	0	1	1	0	0	0	0	0	1	1	0	0	0	0	0	0	5
18-46	2	1	59	1	1	26	1	1	0	0	1	0	1	3	70	3	1	0	1	0	0	0	0	0	0	0	510	1	1	1	0	0	0	0	0	0	0	0	0	0	0	1	0	0	0	0	1	0	1
18-47	2	1	64	0	1	20	1	1	1	0	1	0	1	2	#NULL!	3	1	0	0	0	0	0	0	0	0	1	240	3	1	0	0	1	0	1	1	0	0	0	0	0	0	1	0	0	0	0	0	0	0
18-48	2	1	55	1	1	29	1	1	0	0	1	0	0	2	33	3	1	0	0	0	1	0	0	0	0	0	450	3	1	1	0	0	0	1	1	0	0	0	0	0	0	1	0	0	0	0	0	0	0
18-49	2	1	40	0	1	24	1	0	0	0	1	0	1	2	34	3	1	1	0	0	0	0	0	0	0	0	180	1	0	0	0	0	0	0	0	0	0	0	0	0	0	1	0	0	0	0	0	0	0
18-5	2	1	30	1	1	27	0	0	0	0	0	0	0	2	19	3	1	1	0	0	0	0	0	0	0	0	240	1	0	0	0	0	0	0	0	0	0	0	0	0	0	1	0	0	0	0	0	0	0
18-50	2	1	35	1	3	21	1	0	0	0	1	0	0	1	26	3	1	0	0	0	1	0	0	0	0	1	300	1	1	1	0	0	0	0	0	0	0	0	0	0	0	1	0	0	0	0	0	0	0
18-51	2	1	52	1	1	39	1	1	0	0	1	0	1	2	24	3	1	0	0	0	0	0	0	0	0	1	420	1	0	0	0	0	0	0	0	0	0	0	0	0	0	1	0	0	0	0	0	0	0
18-52	2	1	63	1	3	23	1	0	0	0	1	0	1	3	#NULL!	3	1	1	0	0	0	0	0	0	0	0	495	1	1	1	0	0	0	1	1	0	0	1	1	0	1	1	1	0	0	0	0	0	7
18-53	2	1	74	1	2	20	1	1	0	0	1	0	0	2	51	3	1	0	1	0	0	0	0	0	0	1	660	1	0	0	0	0	0	1	0	0	0	0	0	1	0	1	1	0	0	0	0	0	7
18-54	2	1	68	0	2	16	1	1	0	0	1	0	1	3	#NULL!	3	1	0	0	1	0	0	0	0	0	0	180	1	0	0	0	0	0	0	0	0	0	0	0	0	0	1	0	0	0	0	0	0	0
18-55	2	1	41	0	1	25	1	0	0	0	1	0	1	1	38	3	1	1	0	0	0	0	0	0	0	1	300	3	1	1	0	0	0	0	0	0	0	0	0	0	0	1	0	0	0	0	0	0	0
18-56	2	1	65	0	3	20	0	0	0	0	0	0	0	2	#NULL!	3	1	1	0	0	0	0	0	0	0	0	381	1	0	0	0	0	0	1	0	0	0	1	1	0	0	1	0	0	0	0	1	1	0
18-57	2	1	72	0	1	26	1	1	1	0	1	0	0	3	67	3	1	1	0	0	0	0	0	0	0	0	270	1	1	1	0	0	0	0	0	0	0	0	0	0	0	5	0	0	0	0	0	0	0
18-58	2	1	56	1	1	24	1	0	1	0	1	0	0	1	31	3	1	0	1	0	0	0	0	0	0	0	960	1	1	1	0	0	0	0	0	0	0	0	0	0	0	1	1	0	0	0	0	0	0
18-59	2	1	68	1	1	33	1	1	0	0	1	0	0	2	33	3	1	0	0	0	1	0	0	0	0	0	420	3	1	1	0	0	0	1	1	0	0	0	0	1	1	1	0	0	0	0	0	0	1
18-6	2	1	22	0	2	36	1	1	0	0	0	0	1	3	50	3	1	0	0	0	0	0	0	0	0	0	240	1	0	0	0	0	0	0	0	0	0	0	0	0	0	5	0	0	0	0	0	0	0
18-60	2	1	54	1	1	24	1	1	0	0	0	0	1	2	40	3	1	0	0	1	0	0	0	0	0	0	300	3	1	0	0	1	0	1	1	0	0	0	0	0	0	5	1	1	0	0	0	0	15
18-61	2	1	#NULL!	#NULL!	#NULL!	#NULL!	#NULL!	0	0	0	0	0	0	#NULL!	#NULL!	#NULL!	0	0	0	0	0	0	0	0	0	0	#NULL!	#NULL!	#NULL!	#NULL!	#NULL!	#NULL!	#NULL!	#NULL!	#NULL!	0	0	0	0	0	0	0	#NULL!	#NULL!	#NULL!	#NULL!	#NULL!	#NULL!	#NULL!
18-7	2	1	63	1	1	27	1	1	0	0	0	0	1	2	45	3	1	0	0	0	0	0	0	0	0	1	420	3	0	0	0	0	0	1	0	0	0	0	0	0	0	5	1	1	0	0	0	0	12
18-8	2	1	76	1	1	28	1	0	1	0	1	0	0	2	34	3	1	0	0	0	1	0	0	0	0	0	240	1	0	0	0	0	0	0	0	0	0	0	0	0	0	1	0	0	0	0	0	0	0
18-9	2	1	85	0	1	21	1	1	1	0	0	0	0	2	37	3	1	0	0	0	0	0	0	0	0	0	120	2	1	1	0	0	0	1	0	0	0	0	1	0	0	1	0	0	0	0	0	0	0
193-1	1	2	53	0	4	18	0	0	0	0	0	0	0	1	38	3	1	0	0	0	1	0	0	0	1	0	420	3	1	0	0	1	0	1	1	0	0	0	0	0	0	1	0	0	0	0	0	0	0
193-10	1	2	62	0	1	24	1	1	0	0	0	0	0	2	59	1	0	1	0	0	0	0	0	0	0	0	180	1	0	0	0	0	0	1	0	1	1	1	1	0	0	1	1	0	0	0	0	0	5
193-11	1	2	53	0	1	23	1	1	0	0	0	0	1	2	29	3	0	1	0	0	0	0	0	0	0	0	420	1	0	0	0	0	0	1	0	0	0	0	0	0	0	1	0	0	0	0	0	0	0
193-12	1	2	56	1	1	31	0	0	0	0	0	0	0	1	66	1	0	0	0	0	1	0	0	0	0	0	#NULL!	1	0	0	0	0	0	1	1	1	1	0	0	1	0	1	1	1	1	1	1	1	#NULL!
193-13	1	2	44	0	1	24	1	1	0	0	0	0	0	2	58	1	0	1	0	0	0	0	0	0	0	0	#NULL!	1	0	0	0	0	0	1	0	1	0	0	0	0	0	1	1	0	0	0	0	0	3
193-2	1	2	64	0	1	19	0	0	0	0	0	0	0	1	34	3	1	0	0	0	0	0	0	0	1	0	525	3	1	0	0	1	0	1	1	0	1	0	0	0	0	1	0	1	0	0	0	0	0
193-3	1	2	63	1	1	22	0	0	0	0	0	0	0	2	31	3	1	0	0	0	1	0	0	0	0	0	420	3	1	0	0	1	0	0	0	0	0	0	0	0	0	1	0	0	0	0	0	0	0
193-4	1	2	67	0	3	25	1	1	0	0	0	1	0	3	61	1	0	0	0	0	1	0	0	0	0	0	180	1	1	0	0	1	0	1	0	1	1	0	0	1	0	1	0	0	0	0	0	0	0
193-5	1	2	58	0	1	26	0	0	0	0	0	0	0	1	33	3	0	1	0	0	0	0	0	0	0	0	#NULL!	1	0	0	0	0	0	1	0	0	1	0	0	0	1	1	0	0	0	0	0	0	0
193-6	1	2	52	0	3	32	1	0	0	0	0	0	1	2	34	3	0	0	0	1	0	0	0	0	0	0	#NULL!	1	0	0	0	0	0	1	0	1	1	0	0	0	1	1	1	0	0	0	0	0	5
193-7	1	2	63	1	3	26	0	0	0	0	0	0	0	1	56	1	0	1	0	0	0	0	0	0	0	0	#NULL!	1	0	0	0	0	0	1	1	1	1	0	0	0	0	1	1	1	0	0	0	0	7
193-8	1	2	39	0	1	32	0	0	0	0	0	0	0	1	35	1	0	0	0	0	0	0	0	0	1	0	#NULL!	1	0	0	0	0	0	1	1	0	0	0	0	0	0	1	0	1	0	0	0	0	0
193-9	1	2	29	1	1	30	0	0	0	0	0	0	0	1	47	1	0	0	0	0	1	0	0	0	0	0	#NULL!	1	0	0	0	0	0	1	1	1	1	0	0	1	1	1	1	1	1	0	0	0	13
194-1	1	1	66	1	3	28	1	1	0	0	1	0	0	3	44	1	0	0	0	0	0	0	0	1	0	0	#NULL!	1	0	0	0	0	0	0	0	0	0	0	0	0	0	1	0	0	1	0	0	0	0
194-10	1	1	64	0	1	26	1	1	0	1	0	0	1	4	28	3	1	0	0	1	0	0	0	0	0	0	120	1	1	0	0	1	0	0	0	0	0	0	0	0	0	1	0	0	0	0	0	0	0
194-11	1	1	50	0	1	25	0	0	0	0	0	0	0	3	21	3	0	0	0	0	1	0	0	0	0	0	#NULL!	#NULL!	#NULL!	#NULL!	#NULL!	#NULL!	#NULL!	0	0	0	0	0	0	0	0	0	0	#NULL!	0	0	0	0	0
194-12	1	1	62	1	3	21	1	0	0	0	0	0	0	3	25	3	0	0	1	0	0	0	0	0	0	0	#NULL!	#NULL!	#NULL!	#NULL!	#NULL!	#NULL!	#NULL!	0	0	0	0	0	0	0	0	1	0	0	0	0	#NULL!	0	#NULL!
194-13	1	1	65	1	1	24	1	1	0	0	0	0	0	3	25	1	0	0	0	0	1	0	0	0	0	0	180	1	1	1	0	0	0	0	0	0	0	0	0	0	0	1	0	0	0	0	0	1	0
194-14	1	1	61	1	1	22	1	0	0	0	0	1	0	3	25	3	0	0	1	0	0	0	0	0	0	0	480	1	1	1	0	0	0	0	#NULL!	0	0	0	0	0	0	1	#NULL!	0	#NULL!	#NULL!	#NULL!	#NULL!	#NULL!
194-15	1	1	64	1	2	22	1	0	0	0	0	0	0	3	25	1	1	0	0	0	0	0	0	0	0	0	180	1	1	0	0	1	0	0	0	0	0	0	0	0	0	1	0	0	0	0	0	0	0
194-16	1	1	51	1	1	23	1	1	1	0	0	0	0	3	21	3	1	0	0	0	0	0	0	0	0	0	360	1	1	0	1	0	0	0	#NULL!	0	0	0	0	0	0	1	#NULL!	0	#NULL!	#NULL!	#NULL!	#NULL!	#NULL!
194-17	1	1	61	1	#NULL!	17	0	0	0	0	0	0	0	3	25	3	1	0	1	0	0	0	0	0	0	0	270	1	0	0	0	0	0	0	0	0	0	0	0	0	0	1	0	0	0	0	0	0	0
194-18	1	1	79	1	1	27	1	1	0	0	0	0	1	4	31	3	0	0	0	0	0	0	0	0	0	1	240	1	1	0	0	1	0	1	0	0	0	0	1	0	0	1	0	0	0	0	0	0	0
194-19	1	1	#NULL!	#NULL!	#NULL!	#NULL!	#NULL!	#NULL!	#NULL!	#NULL!	#NULL!	#NULL!	#NULL!	#NULL!	#NULL!	#NULL!	#NULL!	#NULL!	#NULL!	#NULL!	#NULL!	#NULL!	#NULL!	#NULL!	#NULL!	#NULL!	180	1	1	0	1	0	0	0	#NULL!	0	0	0	0	0	0	0	#NULL!	#NULL!	#NULL!	#NULL!	#NULL!	#NULL!	#NULL!
194-2	1	1	78	1	2	21	1	1	0	1	1	0	1	#NULL!	55	1	0	0	0	0	1	0	0	0	0	0	#NULL!	#NULL!	#NULL!	#NULL!	#NULL!	#NULL!	#NULL!	1	0	0	1	0	0	0	0	1	0	0	0	0	0	0	0
194-20	1	1	67	1	1	26	0	0	0	0	0	0	0	2	25	1	1	0	0	0	1	0	0	0	0	0	120	1	1	0	1	0	0	0	0	0	0	0	0	0	0	1	0	0	0	0	0	0	0
194-21	1	1	59	1	1	22	0	0	0	0	0	0	0	2	34	3	1	0	0	0	0	0	0	0	0	0	285	1	1	0	0	1	0	0	0	0	0	0	0	0	0	1	0	0	0	0	0	0	0
194-22	1	1	71	1	1	25	1	1	0	0	0	0	0	3	34	3	1	0	0	0	0	0	0	0	0	0	180	1	0	0	0	0	0	0	0	0	0	0	0	0	0	1	0	0	0	0	0	0	0
194-23	1	1	74	0	3	30	1	1	1	0	0	0	0	3	31	3	1	0	0	0	0	0	0	0	1	0	360	1	1	0	1	0	0	0	#NULL!	0	0	0	0	0	0	0	#NULL!	#NULL!	#NULL!	#NULL!	#NULL!	#NULL!	#NULL!
194-24	1	1	#NULL!	#NULL!	#NULL!	#NULL!	#NULL!	0	0	0	0	0	0	#NULL!	#NULL!	#NULL!	0	0	0	0	0	0	0	0	0	0	120	1	1	0	1	0	0	0	#NULL!	0	0	0	0	0	0	0	#NULL!	#NULL!	#NULL!	#NULL!	#NULL!	#NULL!	#NULL!
194-25	1	1	91	0	1	31	1	1	0	0	0	0	0	3	37	3	1	0	0	0	1	0	0	0	0	0	375	1	1	0	0	1	0	0	#NULL!	0	0	0	1	0	0	1	#NULL!	0	#NULL!	#NULL!	#NULL!	#NULL!	#NULL!
194-26	1	1	88	1	1	37	1	1	0	0	0	0	0	3	34	3	1	0	1	0	0	0	0	0	0	0	120	1	1	1	0	0	0	0	0	0	0	0	0	0	0	1	0	0	0	0	0	0	0
194-27	1	1	#NULL!	#NULL!	#NULL!	#NULL!	#NULL!	#NULL!	#NULL!	#NULL!	#NULL!	#NULL!	#NULL!	#NULL!	#NULL!	#NULL!	#NULL!	#NULL!	#NULL!	#NULL!	#NULL!	#NULL!	#NULL!	#NULL!	#NULL!	#NULL!	525	1	0	0	0	0	0	0	#NULL!	0	0	0	0	0	0	0	#NULL!	#NULL!	#NULL!	#NULL!	#NULL!	#NULL!	#NULL!
194-28	1	1	45	1	3	30	#NULL!	0	0	0	0	0	0	2	21	3	1	0	0	0	0	0	0	0	0	0	180	1	1	0	1	0	0	0	0	0	0	0	0	0	0	1	0	0	0	0	0	0	0
194-29	1	1	#NULL!	#NULL!	#NULL!	#NULL!	#NULL!	#NULL!	#NULL!	#NULL!	#NULL!	#NULL!	#NULL!	#NULL!	#NULL!	#NULL!	#NULL!	#NULL!	#NULL!	#NULL!	#NULL!	#NULL!	#NULL!	#NULL!	#NULL!	#NULL!	180	1	1	0	1	0	0	0	#NULL!	0	0	0	0	0	0	0	#NULL!	#NULL!	#NULL!	#NULL!	#NULL!	#NULL!	#NULL!
194-3	1	1	85	1	1	34	1	1	0	1	1	0	0	#NULL!	47	3	0	0	0	0	0	0	0	1	0	0	60	1	1	0	1	0	0	0	#NULL!	0	0	0	0	0	0	1	#NULL!	0	#NULL!	#NULL!	#NULL!	#NULL!	#NULL!
194-30	1	1	66	0	1	20	0	0	0	0	0	0	0	2	58	3	1	0	0	0	1	0	0	0	0	0	240	1	1	0	1	0	0	0	#NULL!	0	0	0	0	0	0	0	#NULL!	#NULL!	#NULL!	#NULL!	#NULL!	#NULL!	#NULL!
194-4	1	1	61	0	1	27	0	0	0	0	0	0	0	2	31	3	1	0	0	0	0	0	0	0	0	0	210	1	1	0	1	0	0	0	0	0	0	0	0	0	0	1	0	0	0	#NULL!	#NULL!	#NULL!	#NULL!
194-5	1	1	85	1	1	23	1	1	0	0	0	0	0	2	39	3	1	0	0	0	0	0	0	0	0	0	240	1	1	0	0	1	0	1	0	0	0	1	1	0	0	1	0	0	0	0	0	0	0
194-6	1	1	74	0	1	24	1	0	1	0	0	0	0	3	31	3	1	0	0	0	0	0	0	0	0	0	240	1	1	0	0	1	0	0	0	0	0	0	0	0	0	1	0	0	0	0	0	0	0
194-7	1	1	78	1	1	24	1	1	0	0	1	0	0	3	76	1	0	0	0	0	0	0	0	1	0	0	42	#NULL!	1	1	0	0	0	0	0	0	0	0	0	0	0	1	0	0	0	0	0	0	0
194-8	1	1	72	1	1	33	1	1	0	0	0	0	0	2	32	3	0	0	0	0	0	0	0	1	0	0	300	1	1	0	0	1	0	0	0	0	0	0	0	0	0	1	0	0	0	0	0	0	0
194-9	1	1	61	1	3	20	1	1	0	0	1	0	0	2	37	3	0	0	0	0	0	0	0	1	0	0	315	1	1	0	0	1	0	1	0	0	0	1	0	0	0	1	0	0	0	0	0	0	0
21-1	2	1	87	#NULL!	1	21	1	1	0	0	1	0	0	3	42	1	1	0	0	0	0	0	0	0	0	0	375	1	1	1	0	0	0	1	0	0	0	0	0	0	0	1	0	0	0	0	0	0	0
21-10	2	1	80	#NULL!	1	24	1	1	0	0	0	0	1	2	11	3	0	0	0	0	0	0	1	0	0	0	240	1	0	0	0	0	0	0	0	0	0	0	0	0	0	1	0	0	0	0	0	0	0
21-2	2	1	77	#NULL!	1	22	1	1	1	1	0	0	0	2	8	3	0	0	1	0	0	0	0	0	0	0	240	1	1	1	0	0	0	0	0	0	0	0	0	0	0	1	0	0	0	0	0	0	0
21-3	2	1	23	#NULL!	1	28	1	0	0	0	0	0	1	2	5	1	0	0	0	0	1	0	0	0	0	0	180	1	1	1	0	0	0	0	0	0	0	0	0	0	0	1	0	0	0	0	0	0	0
21-4	2	1	71	#NULL!	1	28	1	1	1	0	0	0	0	2	6	3	0	0	0	0	0	0	1	0	0	0	240	2	0	0	0	0	0	0	0	0	0	0	0	0	0	1	0	0	0	0	0	0	0
21-5	2	1	92	#NULL!	1	24	1	1	0	0	0	0	1	3	11	1	0	0	0	0	0	0	0	0	1	0	120	1	0	0	0	0	0	0	0	0	0	0	0	0	0	1	0	0	0	0	0	0	0
21-6	2	1	26	#NULL!	1	23	0	0	0	0	0	0	0	2	17	1	0	0	0	1	0	0	0	0	0	0	120	1	1	1	0	0	0	0	0	0	0	0	0	0	0	1	0	0	0	0	0	0	0
21-7	2	1	29	#NULL!	1	25	1	0	0	0	1	0	1	2	5	3	1	0	0	0	0	0	0	0	0	1	480	1	1	1	0	0	0	1	0	0	0	0	0	1	0	1	0	0	0	0	0	0	0
21-8	2	1	56	#NULL!	1	46	1	1	1	0	0	0	1	3	12	1	0	0	0	0	0	0	0	0	1	0	120	1	1	1	0	0	0	1	0	0	0	0	1	0	0	1	0	0	0	0	0	0	0
21-9	2	1	73	#NULL!	1	28	1	0	0	0	0	0	1	2	9	1	0	0	0	0	0	0	1	0	0	0	150	2	0	0	0	0	0	0	0	0	0	0	0	0	0	1	0	0	0	0	0	0	0
23-1	1	1	70	0	1	38	1	0	0	0	0	0	1	2	29	3	1	0	0	0	0	0	0	0	0	0	120	1	0	0	0	0	0	1	0	0	0	0	1	0	0	1	0	0	0	0	0	0	0
23-10	1	1	79	0	1	31	1	1	0	0	0	0	1	2	31	3	0	0	0	0	0	0	1	0	0	0	180	2	0	0	0	0	0	0	0	0	0	0	0	0	0	1	0	0	0	0	0	0	0
23-11	1	1	57	1	1	29	1	1	0	1	0	1	0	2	45	3	1	0	0	0	1	0	0	0	0	0	270	1	1	1	0	0	0	0	0	0	0	0	0	0	0	1	0	0	0	0	0	0	0
23-12	1	1	86	1	4	21	1	1	1	0	1	0	1	4	45	1	1	0	0	0	1	0	0	0	0	0	165	1	0	0	0	0	0	1	0	0	0	1	1	0	0	1	0	0	0	0	0	0	1
23-13	1	1	96	1	1	19	1	1	1	1	0	0	0	5	53	1	0	1	0	0	0	0	0	0	0	0	210	1	0	0	0	0	0	1	1	0	1	1	1	0	0	1	1	1	0	1	1	1	#NULL!
23-14	1	1	66	0	3	18	1	0	0	0	1	0	1	2	31	3	1	0	0	0	1	0	0	0	0	0	#NULL!	1	0	0	0	0	0	0	0	0	0	0	0	0	0	1	0	0	0	0	0	0	0
23-15	1	1	65	0	1	26	1	0	0	0	0	0	1	2	32	3	0	1	0	0	0	0	0	0	0	0	240	1	0	0	0	0	0	0	0	0	0	0	0	0	0	1	0	0	#NULL!	0	0	0	0
23-16	1	1	62	1	1	24	1	1	1	0	0	1	0	3	42	3	0	0	0	0	0	0	0	1	0	0	135	1	0	0	0	0	0	0	0	0	0	0	0	0	0	1	0	0	0	0	0	0	0
23-17	1	1	85	1	3	25	1	1	1	1	0	0	1	3	44	3	0	0	0	0	0	0	0	1	0	0	60	1	0	0	0	0	0	0	0	0	0	0	0	0	0	1	0	0	#NULL!	0	0	0	0
23-18	1	1	67	0	1	38	1	1	1	0	0	0	1	2	30	3	0	0	0	0	0	0	1	0	0	0	315	1	1	1	0	0	0	0	0	0	0	0	0	0	0	1	0	0	0	0	1	1	0
23-19	1	1	55	1	1	25	1	0	0	0	0	0	1	3	53	3	0	0	0	0	0	0	0	0	0	1	210	1	0	0	0	0	0	1	0	0	0	0	0	0	0	1	0	0	0	0	0	1	0
23-2	1	1	25	0	3	18	1	0	0	0	0	0	1	2	19	3	0	1	0	0	0	0	0	0	0	0	360	1	1	1	0	0	0	0	0	0	0	0	0	0	0	1	1	0	0	0	0	0	1
23-20	1	1	95	0	1	24	1	1	1	0	0	1	0	3	48	3	0	0	0	0	0	0	0	0	0	1	180	1	1	1	0	0	0	1	0	0	0	1	0	0	0	1	0	0	0	0	0	0	0
23-21	1	1	73	0	1	21	1	0	0	0	0	0	1	2	34	3	0	0	0	0	0	0	1	0	0	0	120	2	1	1	0	0	0	0	0	0	0	0	0	0	0	1	0	0	0	0	0	0	0
23-22	1	1	29	1	1	24	1	0	0	0	0	0	1	1	18	3	0	1	0	0	0	0	0	0	0	0	300	1	1	0	1	0	0	0	#NULL!	0	0	0	1	0	0	1	#NULL!	0	#NULL!	#NULL!	#NULL!	#NULL!	#NULL!
23-3	1	1	86	1	4	21	1	1	1	0	0	0	1	2	38	3	0	0	0	0	0	0	1	0	0	0	180	2	0	0	0	0	0	1	0	1	1	0	0	0	0	1	0	0	0	0	0	0	0
23-4	1	1	79	1	1	31	1	1	0	0	0	0	0	3	#NULL!	1	0	0	0	0	1	0	0	0	0	0	210	1	1	1	0	0	0	0	0	0	0	0	0	0	0	1	0	0	0	0	0	0	0
23-5	1	1	64	1	1	25	1	1	0	0	0	0	0	2	38	3	1	0	0	0	0	0	0	0	0	0	360	3	1	1	0	0	0	0	0	0	0	0	0	0	0	1	0	0	#NULL!	0	0	0	1
23-6	1	1	65	0	2	30	1	1	0	0	0	0	0	2	28	3	0	0	0	0	0	0	1	0	0	0	120	2	1	1	0	0	0	0	0	0	0	0	0	0	0	1	0	0	0	0	0	0	0
23-7	1	1	61	1	3	21	1	1	1	0	0	0	1	2	27	3	0	0	0	1	0	0	0	0	0	0	135	1	0	0	0	0	0	0	0	0	0	0	0	0	0	1	0	0	0	0	0	0	0
23-8	1	1	69	0	3	29	1	1	0	0	0	0	1	2	28	3	0	0	0	0	0	0	1	0	0	0	165	2	0	0	0	0	0	0	0	0	0	0	0	0	0	1	0	0	0	0	0	0	0
23-9	1	1	69	0	1	24	1	1	0	0	0	0	0	2	43	1	0	0	0	0	1	0	0	0	0	0	180	1	0	0	0	0	0	1	1	0	0	0	0	0	0	1	0	0	0	0	0	0	0
24-1	1	2	24	0	1	27	1	0	0	0	0	0	0	2	22	3	0	1	0	0	0	0	0	0	0	0	270	1	0	0	0	0	0	0	0	0	0	0	0	0	0	1	0	0	0	0	0	0	0
24-10	1	2	77	0	1	23	1	1	0	0	0	0	1	3	31	3	0	0	0	0	0	1	0	0	0	0	240	2	0	0	0	0	0	1	1	0	0	0	0	0	0	1	0	0	0	0	0	0	0
24-11	1	2	77	0	1	28	1	0	0	0	0	1	0	3	58	3	0	0	0	1	0	0	0	0	0	0	300	3	0	0	0	0	0	1	1	1	0	0	0	0	0	1	0	1	0	0	0	0	0
24-12	1	2	71	0	1	34	1	1	0	0	1	0	1	3	47	3	0	1	0	0	0	0	0	0	0	0	360	1	1	1	0	0	0	1	0	0	0	0	0	0	0	1	0	0	0	0	0	0	0
24-13	1	2	65	0	1	29	1	1	0	0	1	0	0	3	46	3	1	0	0	0	0	0	0	0	0	1	240	3	0	0	0	0	0	1	0	1	0	0	0	1	0	1	0	0	0	0	0	0	0
24-2	1	2	18	0	3	18	1	0	0	0	0	0	0	1	15	3	0	1	0	0	0	0	0	0	0	0	330	1	1	1	0	0	0	0	0	0	0	0	0	0	0	1	0	0	0	0	0	0	#NULL!
24-3	1	2	67	1	1	22	1	1	0	0	1	0	0	3	61	3	0	1	0	0	0	0	0	0	0	0	255	1	0	0	0	0	0	1	0	0	0	0	0	0	0	1	0	0	0	0	1	0	0
24-4	1	2	81	1	2	21	1	0	0	1	1	0	0	3	61	3	1	0	0	0	1	0	0	0	0	0	225	1	0	0	0	0	0	1	1	0	1	0	0	0	0	1	0	1	0	0	0	0	#NULL!
24-5	1	2	61	1	1	25	1	1	0	0	0	0	0	3	52	3	1	0	0	0	1	0	0	0	0	0	420	1	0	0	0	0	0	1	0	0	1	0	0	1	0	1	0	0	0	0	0	0	1
24-6	1	2	68	0	1	29	1	1	0	0	0	0	1	2	53	3	0	1	0	0	0	0	0	0	0	0	360	1	0	0	0	0	0	0	0	0	0	0	0	0	0	1	0	0	0	0	0	0	0
24-7	1	2	26	1	3	30	0	0	0	0	0	0	0	1	30	1	0	0	0	0	0	1	0	0	0	0	240	1	0	0	0	0	0	1	0	1	0	0	0	0	0	1	1	0	0	0	0	0	10
24-8	1	2	81	1	1	24	1	1	1	1	0	1	0	3	48	3	0	0	0	0	0	0	1	0	0	0	150	2	0	0	0	0	0	1	0	0	1	1	0	0	0	1	0	0	0	0	0	0	0
24-9	1	2	73	0	1	25	1	1	1	0	0	0	1	3	45	3	0	0	0	0	0	1	0	0	0	0	135	2	0	0	0	0	0	1	1	0	0	0	0	0	0	1	0	0	0	0	0	0	0
25-1	2	2	55	#NULL!	1	25	1	0	0	0	1	0	0	1	57	3	1	0	0	0	0	0	1	0	0	0	420	1	0	0	0	0	0	0	0	0	0	0	0	0	0	1	#NULL!	1	#NULL!	#NULL!	#NULL!	#NULL!	#NULL!
26-1	1	1	69	1	1	24	1	0	0	1	1	0	0	2	47	3	1	0	0	0	0	0	0	1	0	0	390	1	0	0	0	0	0	0	0	0	0	0	0	0	0	5	0	0	0	0	0	0	0
26-10	1	1	73	0	2	28	1	1	1	1	0	0	0	3	#NULL!	3	0	0	0	0	0	1	0	0	0	0	210	1	0	0	0	0	0	0	0	0	0	0	0	0	0	5	0	0	0	0	0	0	0
26-11	1	1	20	1	4	19	1	1	1	0	0	1	0	3	#NULL!	1	0	0	0	0	0	1	0	0	0	0	150	1	0	0	0	0	0	0	0	0	0	0	0	0	0	1	1	1	0	1	1	1	14
26-12	1	1	62	1	2	26	1	1	1	0	1	0	0	2	40	3	1	0	0	0	0	0	0	0	0	0	420	3	0	0	0	0	0	0	#NULL!	0	0	0	0	0	0	0	#NULL!	#NULL!	#NULL!	#NULL!	#NULL!	#NULL!	#NULL!
26-13	1	1	54	0	1	27	1	0	0	0	0	0	1	2	32	3	0	0	0	0	1	0	0	0	0	0	360	3	0	0	0	0	0	0	#NULL!	0	0	0	0	0	0	1	#NULL!	0	#NULL!	0	0	#NULL!	0
26-14	1	1	59	1	1	29	1	1	1	0	0	0	0	2	3	3	0	0	1	0	0	0	0	0	0	0	120	1	0	0	0	0	0	0	0	0	0	0	0	0	0	1	1	0	#NULL!	0	0	#NULL!	7
26-15	1	1	81	1	1	29	1	0	0	0	0	0	1	2	42	3	0	0	0	0	1	0	0	0	0	0	70	1	0	0	0	0	0	0	0	0	0	0	0	0	0	1	0	0	#NULL!	#NULL!	#NULL!	#NULL!	#NULL!
26-16	1	1	71	1	1	31	1	1	0	0	0	0	0	3	42	3	0	0	0	0	0	1	0	0	0	0	600	1	0	0	0	0	0	0	0	0	0	0	0	0	0	1	1	0	#NULL!	#NULL!	#NULL!	#NULL!	#NULL!
26-17	1	1	73	0	1	29	1	1	0	0	1	0	0	2	43	3	1	0	0	0	0	0	0	0	0	0	360	3	0	0	0	0	0	0	#NULL!	0	0	0	1	0	0	1	#NULL!	1	#NULL!	#NULL!	#NULL!	#NULL!	#NULL!
26-18	1	1	62	0	1	31	1	1	1	0	0	0	0	2	47	3	1	0	0	0	0	0	0	0	0	0	140	1	0	0	0	0	0	0	#NULL!	0	0	0	0	0	0	1	#NULL!	1	#NULL!	#NULL!	#NULL!	#NULL!	#NULL!
26-19	1	1	69	0	1	26	0	0	0	0	0	0	0	2	47	3	1	0	0	0	0	0	0	0	0	0	150	1	0	0	0	0	0	0	#NULL!	0	0	0	0	0	0	1	#NULL!	0	#NULL!	#NULL!	#NULL!	#NULL!	#NULL!
26-2	1	1	#NULL!	#NULL!	#NULL!	#NULL!	#NULL!	0	0	0	0	0	0	#NULL!	#NULL!	#NULL!	0	0	0	0	0	0	0	0	0	0	#NULL!	#NULL!	#NULL!	#NULL!	#NULL!	#NULL!	#NULL!	#NULL!	#NULL!	0	0	0	0	0	0	0	#NULL!	#NULL!	#NULL!	#NULL!	#NULL!	#NULL!	#NULL!
26-20	1	1	57	1	2	#NULL!	1	0	1	0	0	0	1	2	38	3	1	0	0	0	0	0	0	0	0	0	360	1	0	0	0	0	0	0	#NULL!	0	0	0	0	0	0	5	#NULL!	0	#NULL!	0	0	#NULL!	0
26-21	1	1	59	0	1	34	0	0	0	0	0	0	0	2	49	3	1	0	0	0	0	0	0	0	1	0	260	3	0	0	0	0	0	0	0	0	0	0	0	0	0	5	0	0	0	0	0	0	0
26-22	1	1	36	1	1	#NULL!	1	0	0	0	1	0	0	2	30	3	1	0	0	1	0	0	0	0	0	0	180	1	0	0	0	0	0	0	#NULL!	0	0	0	0	0	0	5	#NULL!	0	#NULL!	0	0	0	0
26-23	1	1	77	0	1	#NULL!	1	0	0	0	0	0	1	2	49	1	0	0	0	0	0	0	1	0	0	0	180	2	0	0	0	0	0	0	0	0	0	0	0	0	0	5	0	0	0	0	0	0	0
26-24	1	1	69	0	1	30	1	0	0	0	0	0	1	2	47	3	1	0	0	0	0	0	0	0	1	0	#NULL!	#NULL!	#NULL!	#NULL!	#NULL!	#NULL!	#NULL!	#NULL!	#NULL!	0	0	0	0	0	0	0	#NULL!	#NULL!	#NULL!	#NULL!	#NULL!	#NULL!	#NULL!
26-25	1	1	#NULL!	#NULL!	#NULL!	#NULL!	#NULL!	0	0	0	0	0	0	#NULL!	#NULL!	#NULL!	0	0	0	0	0	0	0	0	0	0	#NULL!	#NULL!	#NULL!	#NULL!	#NULL!	#NULL!	#NULL!	#NULL!	#NULL!	0	0	0	0	0	0	0	#NULL!	#NULL!	#NULL!	#NULL!	#NULL!	#NULL!	#NULL!
26-26	1	1	#NULL!	#NULL!	#NULL!	#NULL!	#NULL!	#NULL!	#NULL!	#NULL!	#NULL!	#NULL!	#NULL!	#NULL!	#NULL!	#NULL!	#NULL!	#NULL!	#NULL!	#NULL!	#NULL!	#NULL!	#NULL!	#NULL!	#NULL!	#NULL!	#NULL!	#NULL!	#NULL!	#NULL!	#NULL!	#NULL!	#NULL!	#NULL!	#NULL!	0	0	0	0	0	0	5	#NULL!	1	#NULL!	#NULL!	#NULL!	#NULL!	#NULL!
26-27	1	1	#NULL!	#NULL!	#NULL!	#NULL!	#NULL!	#NULL!	#NULL!	#NULL!	#NULL!	#NULL!	#NULL!	#NULL!	#NULL!	#NULL!	#NULL!	#NULL!	#NULL!	#NULL!	#NULL!	#NULL!	#NULL!	#NULL!	#NULL!	#NULL!	#NULL!	#NULL!	#NULL!	#NULL!	#NULL!	#NULL!	#NULL!	#NULL!	#NULL!	0	0	0	0	0	0	5	#NULL!	0	#NULL!	#NULL!	#NULL!	#NULL!	#NULL!
26-28	1	1	#NULL!	#NULL!	#NULL!	#NULL!	#NULL!	#NULL!	#NULL!	#NULL!	#NULL!	#NULL!	#NULL!	#NULL!	#NULL!	#NULL!	#NULL!	#NULL!	#NULL!	#NULL!	#NULL!	#NULL!	#NULL!	#NULL!	#NULL!	#NULL!	#NULL!	#NULL!	#NULL!	#NULL!	#NULL!	#NULL!	#NULL!	#NULL!	#NULL!	0	0	0	0	0	0	5	#NULL!	0	#NULL!	#NULL!	#NULL!	#NULL!	#NULL!
26-29	1	1	#NULL!	#NULL!	#NULL!	#NULL!	#NULL!	#NULL!	#NULL!	#NULL!	#NULL!	#NULL!	#NULL!	#NULL!	#NULL!	#NULL!	#NULL!	#NULL!	#NULL!	#NULL!	#NULL!	#NULL!	#NULL!	#NULL!	#NULL!	#NULL!	#NULL!	#NULL!	#NULL!	#NULL!	#NULL!	#NULL!	#NULL!	#NULL!	#NULL!	0	0	0	0	0	0	5	#NULL!	0	#NULL!	#NULL!	#NULL!	#NULL!	#NULL!
26-3	1	1	85	1	1	24	1	1	0	0	0	0	0	2	45	3	0	0	0	0	0	1	0	0	0	0	360	1	0	0	0	0	0	0	0	0	0	0	0	0	0	1	0	0	#NULL!	0	0	0	0
26-30	1	1	69	0	1	#NULL!	0	0	0	0	0	0	0	2	#NULL!	1	0	0	0	0	0	0	1	0	0	0	420	2	0	0	0	0	0	0	0	0	0	0	0	0	0	5	0	0	0	0	0	0	0
26-31	1	1	87	0	4	#NULL!	1	0	0	0	0	0	1	3	#NULL!	1	0	0	0	0	0	0	1	0	0	0	240	2	0	0	0	0	0	0	0	0	0	0	0	0	0	5	0	0	0	0	0	0	0
26-32	1	1	73	0	2	26	1	1	1	0	0	0	1	3	#NULL!	1	0	0	0	0	0	1	0	0	0	0	#NULL!	1	0	0	0	0	0	1	1	0	0	0	0	0	0	1	0	0	0	0	0	0	0
26-33	1	1	85	0	2	#NULL!	1	0	0	0	0	0	1	2	#NULL!	3	0	0	0	0	0	0	1	0	0	0	150	2	0	0	0	0	0	0	0	0	0	0	0	0	0	5	0	0	0	0	0	0	0
26-34	1	1	62	0	1	#NULL!	1	0	1	0	0	0	1	2	#NULL!	3	1	0	0	0	0	0	0	0	1	0	#NULL!	#NULL!	0	0	0	0	0	0	#NULL!	0	0	0	0	0	0	0	#NULL!	#NULL!	#NULL!	#NULL!	#NULL!	#NULL!	#NULL!
26-35	1	1	76	0	1	33	1	0	0	0	0	0	1	2	#NULL!	1	0	0	0	0	0	0	1	0	0	0	240	2	0	0	0	0	0	0	0	0	0	0	0	0	0	5	0	0	0	0	0	0	0
26-36	1	1	#NULL!	#NULL!	#NULL!	#NULL!	#NULL!	0	0	0	0	0	0	#NULL!	#NULL!	#NULL!	0	0	0	0	0	0	0	0	0	0	#NULL!	#NULL!	#NULL!	#NULL!	#NULL!	#NULL!	#NULL!	#NULL!	#NULL!	0	0	0	0	0	0	0	#NULL!	#NULL!	#NULL!	#NULL!	#NULL!	#NULL!	#NULL!
26-37	1	1	#NULL!	#NULL!	#NULL!	#NULL!	#NULL!	0	0	0	0	0	0	#NULL!	#NULL!	#NULL!	0	0	0	0	0	0	0	0	0	0	#NULL!	#NULL!	#NULL!	#NULL!	#NULL!	#NULL!	#NULL!	#NULL!	#NULL!	0	0	0	0	0	0	0	#NULL!	#NULL!	#NULL!	#NULL!	#NULL!	#NULL!	#NULL!
26-38	1	1	#NULL!	#NULL!	#NULL!	#NULL!	#NULL!	0	0	0	0	0	0	#NULL!	#NULL!	#NULL!	0	0	0	0	0	0	0	0	0	0	#NULL!	#NULL!	#NULL!	#NULL!	#NULL!	#NULL!	#NULL!	#NULL!	#NULL!	0	0	0	0	0	0	0	#NULL!	#NULL!	#NULL!	#NULL!	#NULL!	#NULL!	#NULL!
26-39	1	1	62	1	4	23	1	0	0	0	0	0	1	3	#NULL!	3	0	0	0	0	1	0	0	0	0	0	420	1	0	0	0	0	0	0	#NULL!	0	0	0	0	0	0	1	#NULL!	0	#NULL!	#NULL!	#NULL!	#NULL!	#NULL!
26-4	1	1	80	1	1	26	1	1	1	0	0	0	0	3	51	3	0	0	0	0	0	1	0	0	0	0	240	1	0	0	0	0	0	0	0	0	0	0	0	0	0	5	0	0	0	0	0	0	0
26-40	1	1	62	1	4	#NULL!	1	0	0	0	1	0	0	3	#NULL!	1	0	0	0	0	1	0	0	0	0	0	#NULL!	1	0	0	0	0	0	1	0	0	1	0	0	0	0	1	0	0	0	#NULL!	#NULL!	#NULL!	#NULL!
26-41	1	1	76	0	4	#NULL!	1	1	1	0	0	0	0	3	#NULL!	1	0	0	0	0	1	0	0	0	0	0	315	1	0	0	0	0	0	0	0	0	0	0	0	0	0	1	0	0	0	#NULL!	#NULL!	#NULL!	#NULL!
26-42	1	1	67	1	1	24	1	1	0	0	0	0	0	2	#NULL!	1	0	0	0	0	1	0	0	0	0	0	450	1	0	0	0	0	0	0	0	0	0	0	0	0	0	5	1	0	0	0	0	0	0
26-43	1	1	76	0	2	27	1	1	1	0	0	0	0	2	#NULL!	3	1	0	0	0	0	0	0	0	0	0	660	3	1	1	0	0	0	0	0	0	0	0	0	0	0	1	0	0	0	0	0	0	#NULL!
26-44	1	1	83	1	1	24	1	1	0	0	0	0	0	2	#NULL!	3	0	0	0	0	0	1	0	0	0	0	240	1	0	0	0	0	0	0	0	0	0	0	0	0	0	1	0	0	0	0	0	0	0
26-45	1	1	60	0	1	29	1	1	0	0	0	0	0	2	#NULL!	3	0	0	0	0	0	1	0	0	0	0	180	1	0	0	0	0	0	0	0	0	0	0	0	0	0	1	0	0	0	0	0	0	0
26-46	1	1	74	1	2	24	1	0	0	0	0	0	0	2	#NULL!	3	0	0	0	0	0	1	0	0	0	0	240	1	0	0	0	0	0	0	0	0	0	0	0	0	0	1	0	0	0	0	0	0	0
26-47	1	1	69	1	1	22	1	1	0	0	0	0	0	2	#NULL!	3	1	0	0	0	0	0	0	1	0	0	360	1	0	0	0	0	0	1	1	0	0	0	0	0	0	1	0	0	0	0	0	0	0
26-48	1	1	69	1	2	27	1	1	0	0	0	0	0	3	#NULL!	3	0	0	0	0	0	1	0	0	0	0	200	1	0	0	0	0	0	1	1	0	1	0	0	0	0	1	0	0	0	0	0	0	0
26-49	1	1	87	0	1	23	1	1	1	0	0	0	0	2	#NULL!	3	0	0	0	0	0	0	1	0	0	0	180	2	0	0	0	0	0	0	0	0	0	0	0	0	0	1	0	0	0	0	0	0	0
26-5	1	1	88	0	1	27	1	1	0	0	0	0	1	3	50	1	0	0	0	0	0	0	1	0	0	0	260	2	0	0	0	0	0	0	0	0	0	0	0	0	0	5	0	0	0	0	0	0	0
26-50	1	1	59	0	1	35	1	1	1	0	0	1	0	3	#NULL!	3	1	0	0	0	0	0	0	0	1	0	400	3	0	0	0	0	0	0	0	0	0	0	0	0	0	1	0	0	0	0	0	0	0
26-51	1	1	76	1	2	25	1	1	0	0	0	0	0	2	#NULL!	1	1	0	0	0	1	0	0	0	0	0	400	1	0	0	0	0	0	0	0	0	0	0	0	0	0	1	0	0	0	0	0	0	1
26-52	1	1	73	0	1	27	1	1	1	0	0	0	0	2	#NULL!	3	0	0	0	0	0	1	0	0	0	0	240	2	0	0	0	0	0	0	0	0	0	0	0	0	0	1	0	0	0	0	0	0	0
26-53	1	1	64	0	1	27	1	1	0	0	0	0	0	2	#NULL!	3	1	0	0	0	1	0	0	0	0	0	440	3	1	1	0	0	0	0	0	0	0	0	0	0	0	1	0	0	0	0	0	0	0
26-54	1	1	75	1	1	29	1	1	1	0	0	0	0	2	#NULL!	3	0	0	0	0	0	1	0	0	0	0	200	1	0	0	0	0	0	1	1	0	0	0	0	0	0	1	0	0	0	0	0	0	0
26-55	1	1	65	0	1	27	1	1	1	0	0	0	0	2	#NULL!	3	0	0	0	0	0	1	0	0	0	0	240	1	0	0	0	0	0	0	0	0	0	0	0	0	0	1	0	0	0	0	0	0	0
26-56	1	1	62	1	3	25	1	0	0	0	0	0	0	2	#NULL!	3	1	0	0	0	0	0	0	1	0	0	210	3	1	1	0	0	0	0	0	0	0	0	0	0	0	1	0	0	0	0	0	0	0
26-57	1	1	85	1	1	23	1	1	0	0	0	1	0	3	#NULL!	3	0	0	0	0	0	0	1	0	0	0	180	2	0	0	0	0	0	0	0	0	0	0	0	0	0	1	0	0	0	0	0	0	0
26-58	1	1	67	1	2	26	1	1	0	0	0	0	0	2	#NULL!	3	1	0	0	0	0	0	0	1	0	0	300	3	1	0	0	1	0	0	0	0	0	0	0	0	0	1	0	1	0	0	0	0	1
26-59	1	1	79	0	1	25	1	1	1	1	0	0	0	2	#NULL!	1	0	0	0	0	0	1	0	0	0	0	300	1	0	0	0	0	0	0	0	0	0	0	0	0	0	1	0	1	0	0	0	0	0
26-6	1	1	69	1	1	29	1	1	1	0	0	1	0	4	31	1	0	0	0	0	0	1	0	0	0	0	150	2	0	0	0	0	0	0	0	0	0	0	0	0	0	5	0	0	0	0	0	0	0
26-60	1	1	71	0	1	27	1	1	0	0	0	0	0	2	#NULL!	3	1	0	0	1	0	0	0	0	0	0	360	3	1	1	0	0	0	0	0	0	0	0	0	0	0	1	0	0	0	0	0	0	0
26-61	1	1	59	0	1	27	1	1	0	0	0	0	0	2	#NULL!	3	0	0	0	0	0	1	0	0	0	0	360	3	0	0	0	0	0	0	0	0	0	0	0	0	0	1	0	0	0	0	0	0	0
26-7	1	1	73	0	3	19	1	1	0	0	0	1	1	2	49	3	0	0	0	0	0	0	1	0	0	0	130	2	0	0	0	0	0	1	0	0	0	0	1	0	0	1	0	0	0	0	0	0	0
26-8	1	1	77	0	1	25	1	1	1	0	0	1	1	3	59	3	0	0	0	0	0	0	1	0	0	0	260	2	0	0	0	0	0	0	0	0	0	0	0	0	0	1	0	0	#NULL!	0	0	0	0
26-9	1	1	72	0	1	20	1	1	0	0	1	0	0	3	82	1	1	0	0	0	0	0	0	1	0	0	120	1	0	0	0	0	0	0	0	0	0	0	0	0	0	1	1	0	0	1	1	1	7
28-1	2	1	78	#NULL!	1	25	1	1	0	0	1	0	0	2	38	3	1	0	0	0	1	0	0	0	0	0	705	1	1	0	0	1	0	1	1	0	0	0	0	0	0	1	0	1	0	0	0	0	0
28-10	2	1	76	1	1	27	1	1	0	0	0	0	0	3	54	1	0	0	0	0	0	0	1	0	0	0	363	1	1	0	0	1	0	1	1	0	0	0	0	0	0	1	0	0	0	0	0	0	0
28-11	2	1	57	1	3	36	1	1	1	0	1	0	0	3	53	3	1	0	0	0	0	0	0	1	0	0	240	1	1	0	0	1	0	1	0	0	1	0	0	0	0	1	0	0	0	0	0	0	0
28-12	2	1	83	0	1	23	1	0	0	0	0	0	1	2	42	3	0	0	0	0	0	0	1	0	0	0	240	3	0	0	0	0	0	1	0	0	1	0	0	0	0	1	0	0	0	0	0	0	0
28-13	2	1	55	1	3	33	1	1	1	0	1	0	0	2	54	3	1	0	1	0	0	0	0	0	0	0	960	1	1	0	0	1	0	1	1	0	1	1	0	0	1	1	0	0	0	0	0	0	1
28-14	2	1	33	1	3	35	0	0	0	0	0	0	0	2	53	1	0	1	0	0	0	0	0	0	0	0	600	1	1	0	0	1	0	1	1	0	0	0	0	0	0	1	1	1	0	0	0	0	4
28-15	2	1	78	1	1	33	1	1	1	1	1	0	0	2	69	3	1	0	0	0	1	0	0	0	0	0	240	1	1	0	0	1	0	1	0	0	1	1	0	0	0	1	0	0	0	0	0	0	0
28-16	2	1	60	1	1	27	1	1	1	0	1	0	0	3	51	3	1	0	0	0	0	0	0	0	0	0	435	1	1	0	0	1	0	1	0	0	1	0	0	0	0	1	0	0	0	0	0	0	0
28-17	2	1	87	0	1	25	1	1	0	0	0	0	0	2	43	1	0	0	0	0	0	0	1	0	0	0	162	1	1	1	0	0	0	1	1	0	1	0	0	0	0	1	0	0	0	0	0	0	0
28-18	2	1	81	1	1	25	1	1	0	0	1	0	0	3	63	1	0	0	0	0	0	0	1	0	0	0	180	1	1	0	0	1	0	1	0	0	1	0	0	0	0	1	0	0	0	0	0	0	0
28-19	2	1	78	1	1	22	1	1	0	0	0	1	0	3	40	3	0	0	0	0	0	0	1	0	0	0	114	1	0	0	0	0	0	1	0	0	1	0	1	0	0	1	0	0	0	0	0	0	0
28-2	2	1	69	1	1	20	1	1	0	0	0	0	0	2	47	3	1	0	0	0	1	0	0	0	0	0	840	1	1	0	0	1	0	0	0	0	0	0	0	0	0	1	0	0	0	0	0	0	0
28-20	2	1	86	0	1	23	1	0	0	1	0	0	0	2	45	3	0	0	0	0	0	0	1	0	0	0	240	3	0	0	0	0	0	1	1	0	0	0	0	0	0	1	0	1	0	0	0	0	0
28-21	2	1	33	0	1	19	1	0	0	0	1	0	0	2	50	1	0	0	0	0	1	0	0	0	0	0	543	1	1	0	0	1	0	1	0	0	1	0	0	1	0	1	0	0	0	0	0	0	0
28-22	2	1	68	1	1	24	1	0	0	0	0	0	0	2	40	3	0	1	0	0	0	0	0	0	0	0	240	1	0	0	0	0	0	0	0	0	0	0	0	0	0	1	0	0	0	0	0	0	0
28-23	2	1	44	0	2	18	1	0	0	0	1	0	0	1	48	3	0	1	0	0	0	0	0	0	0	0	300	1	0	0	0	0	0	0	0	0	0	0	0	0	0	1	0	0	0	0	0	0	0
28-24	2	1	32	0	1	21	1	0	0	0	1	0	0	2	46	3	1	0	0	0	0	0	0	0	0	0	960	1	1	0	0	1	0	0	0	0	0	0	0	0	0	1	0	0	0	0	0	0	0
28-25	2	1	79	0	1	30	1	1	1	0	0	0	0	4	70	1	0	1	0	0	0	0	0	0	0	0	249	1	1	0	0	1	0	1	1	0	1	0	0	0	0	1	1	0	0	0	1	0	40
28-26	2	1	49	0	1	25	0	0	0	0	0	0	0	2	42	3	0	1	0	0	0	0	0	0	0	0	300	1	1	0	0	1	0	0	0	0	0	0	0	0	0	1	0	0	0	0	0	0	0
28-27	2	1	71	0	1	32	1	1	0	0	0	0	0	3	47	1	0	0	0	0	0	0	1	0	0	0	180	1	0	0	0	0	0	0	0	0	0	0	0	0	0	1	0	0	0	0	0	0	0
28-28	2	1	64	0	1	21	1	0	0	0	0	1	0	2	47	3	1	0	0	0	0	0	0	0	0	1	180	3	0	0	0	0	0	0	0	0	0	0	0	0	0	1	0	0	0	0	0	0	0
28-29	2	1	69	0	3	23	1	1	1	0	0	0	0	2	58	3	0	0	1	0	0	0	0	0	0	0	840	1	1	0	1	1	0	1	1	0	0	1	0	0	0	1	1	1	0	0	0	0	3
28-3	2	1	43	#NULL!	1	30	1	0	0	0	0	0	1	2	40	3	1	0	0	0	1	0	0	0	0	0	300	1	1	0	0	1	0	0	0	0	0	0	0	0	0	1	0	0	0	0	0	0	0
28-30	2	1	81	1	1	25	1	1	0	0	0	0	0	2	48	3	0	0	0	0	0	0	1	0	0	0	249	1	0	0	0	0	0	1	0	0	0	1	0	0	0	1	0	0	0	0	0	0	0
28-4	2	1	62	0	1	25	0	0	0	0	0	0	0	1	75	1	0	0	0	0	1	0	0	0	0	0	480	1	0	0	0	0	0	1	1	0	0	0	0	0	0	1	0	1	0	0	0	0	0
28-5	2	1	45	1	1	28	1	1	1	0	0	0	0	3	30	1	0	0	0	0	0	0	1	0	0	0	354	3	1	0	0	1	0	0	0	0	0	0	0	0	0	1	0	0	0	0	0	0	0
28-6	2	1	85	0	1	19	1	1	0	0	0	0	0	3	60	1	0	0	0	0	1	0	0	0	0	0	147	1	0	0	0	0	0	1	0	0	0	1	1	0	0	1	0	0	0	0	0	0	0
28-7	2	1	51	0	3	29	1	1	0	0	0	0	0	2	38	1	0	0	0	0	1	0	0	0	0	0	120	1	1	0	0	1	0	0	0	0	0	0	0	0	0	1	0	0	0	0	0	0	0
28-8	2	1	71	0	1	24	1	0	0	0	0	0	1	2	43	3	0	1	0	0	0	0	0	0	0	0	426	1	0	0	0	0	0	0	0	0	0	0	0	0	0	1	0	0	0	0	0	0	0
28-9	2	1	66	1	1	22	1	1	0	1	0	0	0	3	40	3	0	0	0	0	0	0	0	1	0	0	120	3	1	0	0	1	0	1	0	0	0	0	1	0	0	1	0	0	0	0	0	0	0
3-1	2	1	85	0	1	20	1	1	0	0	0	0	1	3	34	3	0	0	0	0	0	0	1	0	0	0	255	3	0	0	0	0	0	1	1	1	0	0	0	0	0	1	0	0	0	0	0	0	0
3-10	2	1	43	1	1	23	0	0	0	0	0	0	0	2	24	3	0	1	0	0	0	0	0	0	0	0	300	1	1	0	0	1	0	0	0	0	0	0	0	0	0	1	0	0	0	0	0	0	0
31-1	1	3	93	1	1	19	1	1	1	0	0	0	0	2	34	3	0	0	0	0	0	0	1	0	0	0	120	2	0	0	0	0	0	1	0	0	1	0	0	0	0	1	0	0	0	0	0	0	0
3-11	2	1	90	1	1	24	1	1	0	0	0	0	0	2	45	1	0	0	0	0	0	0	1	0	0	0	210	1	0	0	0	0	0	1	0	0	0	0	0	0	0	1	0	0	0	0	0	0	0
31-10	1	3	43	1	2	18	0	0	0	0	0	0	0	1	37	3	0	1	0	0	0	0	0	0	0	0	255	1	0	0	0	0	0	0	0	0	0	0	0	0	0	1	0	0	0	0	0	0	0
31-11	1	3	54	1	2	22	1	0	0	0	1	0	0	2	70	3	0	1	0	0	0	0	0	0	0	0	75	1	0	0	0	0	0	0	0	0	0	0	0	0	0	1	0	0	0	0	0	0	0
31-12	1	3	70	1	1	22	0	0	0	0	0	0	0	1	66	3	0	0	0	1	0	0	0	0	0	0	360	1	0	0	0	0	0	1	0	0	0	1	1	0	0	1	0	0	0	0	0	0	0
31-13	1	3	36	0	1	29	1	0	0	0	0	0	1	3	62	1	0	0	0	0	1	0	0	0	0	0	225	1	0	0	0	0	0	0	0	0	0	0	0	0	0	1	0	0	0	0	0	0	0
31-14	1	3	68	1	1	25	1	1	0	0	0	0	0	2	38	3	0	0	0	0	0	0	1	0	0	0	270	1	0	0	0	0	0	0	0	0	0	0	0	0	0	1	0	0	0	0	0	0	0
31-15	1	3	66	0	1	26	0	0	0	0	0	0	0	1	55	3	0	0	0	0	0	0	0	1	0	0	300	2	0	0	0	0	0	1	0	0	1	0	0	0	0	1	0	0	0	0	0	0	0
31-16	1	3	53	1	1	26	1	1	0	0	0	0	0	3	24	3	0	0	0	0	0	1	0	0	0	0	270	2	1	1	0	0	0	1	0	0	0	0	1	0	0	1	0	1	0	0	0	0	0
31-17	1	3	49	0	1	23	1	0	0	0	0	0	0	2	16	3	0	0	0	0	0	0	1	0	0	0	120	1	0	0	0	0	0	0	0	0	0	0	0	0	0	1	0	0	0	0	0	0	0
31-18	1	3	70	0	1	22	1	1	1	0	0	0	0	2	43	3	1	0	0	0	1	0	0	0	0	0	210	3	0	0	0	0	0	1	0	0	0	1	0	0	0	1	0	0	#NULL!	0	0	0	0
31-19	1	3	50	0	1	19	1	0	0	0	0	0	0	3	41	3	0	0	0	0	0	0	0	0	1	0	150	1	0	0	0	0	0	0	0	0	0	0	0	0	0	1	0	1	0	0	0	0	0
31-2	1	3	57	1	2	23	1	1	1	0	0	0	0	3	64	3	0	0	0	0	1	0	0	0	0	0	540	3	0	0	0	0	0	1	1	0	1	0	0	0	0	1	0	1	0	0	0	0	0
31-20	1	3	68	1	2	22	1	0	0	0	0	0	0	2	66	3	1	0	0	0	0	0	0	0	0	0	180	1	0	0	0	0	0	0	0	0	0	0	0	0	0	1	1	0	0	0	0	0	1
31-21	1	3	68	1	4	26	1	0	0	1	0	0	0	2	53	3	0	0	0	0	1	0	0	0	0	0	345	3	0	0	0	0	0	0	0	0	0	0	0	0	0	1	0	0	0	0	0	0	0
31-22	1	3	42	1	1	30	1	0	0	0	0	0	1	2	33	3	0	0	0	1	1	0	0	0	0	0	555	1	1	1	0	0	0	1	0	1	1	0	0	1	1	1	1	0	0	0	0	0	9
31-3	1	3	60	1	1	22	1	1	0	0	0	0	0	2	33	3	0	0	1	0	0	0	0	0	0	0	60	1	0	0	0	0	0	0	0	0	0	0	0	0	0	1	0	0	0	0	0	0	0
3-13	2	1	39	0	1	31	1	0	0	0	0	0	1	2	19	3	0	0	0	0	0	0	1	0	0	0	159	1	0	0	0	0	0	0	0	0	0	0	0	0	0	1	0	0	0	0	0	0	0
31-4	1	3	62	0	1	24	1	1	1	0	0	0	0	3	59	1	0	0	0	0	0	1	0	0	0	0	180	2	0	0	0	0	0	1	0	0	0	0	1	0	0	1	0	0	1	#NULL!	#NULL!	#NULL!	#NULL!
3-14	2	1	61	0	1	24	1	0	0	0	0	0	1	2	25	3	0	1	0	0	0	0	0	0	0	0	570	1	1	1	0	0	0	1	0	0	0	0	0	0	0	1	0	1	0	0	0	#NULL!	0
31-5	1	3	37	1	1	16	0	0	0	0	0	0	0	1	41	3	0	0	0	0	1	0	0	0	0	0	480	1	0	0	0	0	0	1	0	0	0	0	1	0	0	1	0	0	0	0	0	0	0
3-15	2	1	31	0	1	23	0	0	0	0	0	0	0	3	28	3	0	1	0	0	0	0	0	0	0	0	360	1	1	0	0	1	0	0	0	0	0	0	0	0	0	1	0	1	0	0	0	#NULL!	0
31-6	1	3	82	0	1	21	1	1	1	0	0	0	0	3	64	1	0	0	0	0	0	1	0	0	0	0	60	2	0	0	0	0	0	0	0	0	0	0	0	0	0	1	0	0	#NULL!	0	0	1	0
3-16	2	1	39	0	1	26	1	0	0	0	0	0	1	2	19	3	0	1	0	0	0	0	0	0	0	0	420	1	1	0	0	1	0	0	0	0	0	0	0	0	0	1	0	0	0	0	0	#NULL!	0
31-7	1	3	80	0	2	22	1	1	1	0	0	0	0	4	37	3	0	0	0	0	0	0	1	0	0	0	90	2	0	0	0	0	0	1	0	0	0	0	1	0	0	1	0	0	0	0	0	0	0
3-17	2	1	81	1	1	32	1	1	0	0	0	0	1	3	34	3	0	1	0	0	0	0	1	0	0	0	180	1	0	0	0	0	0	0	0	0	0	0	0	0	0	1	0	0	0	0	0	#NULL!	0
31-8	1	3	78	1	3	21	1	1	1	1	0	1	0	3	39	3	0	0	0	0	0	1	0	0	0	0	300	1	0	0	0	0	0	1	0	0	0	0	1	0	0	1	0	0	0	0	0	0	0
3-18	2	1	45	1	1	24	1	0	0	0	0	0	1	3	27	3	0	0	0	0	0	0	1	0	0	0	147	1	0	0	0	0	0	0	#NULL!	0	0	0	0	0	0	0	#NULL!	#NULL!	#NULL!	#NULL!	#NULL!	#NULL!	#NULL!
31-9	1	3	64	0	1	18	0	0	0	0	0	0	0	1	48	3	0	0	0	0	1	0	0	0	0	0	525	3	1	1	0	0	0	1	0	0	0	0	1	0	0	1	0	0	0	0	0	1	0
3-19	2	1	74	0	1	34	1	1	1	0	1	0	1	3	32	3	0	0	0	0	0	0	1	0	0	0	240	1	0	0	0	0	0	1	0	0	0	0	1	0	0	1	0	0	0	0	0	#NULL!	0
3-2	2	1	67	0	1	27	1	0	0	0	1	0	0	2	40	3	1	0	0	1	0	0	0	0	0	0	180	1	0	0	0	0	0	1	0	0	1	0	0	0	0	1	0	0	0	0	0	#NULL!	0
3-20	2	1	37	1	3	22	1	1	0	0	0	0	0	4	24	3	0	0	0	0	0	0	0	1	0	1	210	1	1	0	0	1	0	0	0	0	0	0	0	0	0	1	0	0	0	0	0	#NULL!	0
3-21	2	1	61	1	1	29	1	1	1	0	1	0	1	3	33	3	1	1	0	0	0	0	0	0	0	0	540	1	0	0	0	0	0	0	0	0	0	0	0	0	0	1	0	0	0	0	0	#NULL!	0
3-22	2	1	75	1	1	29	1	0	0	0	0	0	1	2	36	3	0	0	0	0	0	1	0	0	0	0	360	1	1	0	0	1	0	0	0	0	0	0	0	0	0	1	0	0	0	0	0	#NULL!	0
3-23	2	1	65	1	1	24	1	0	1	1	0	1	1	3	28	3	0	0	0	0	0	1	0	0	0	0	369	1	1	0	0	1	0	0	0	0	0	0	0	0	0	1	0	0	0	0	0	#NULL!	0
3-24	2	1	67	0	1	22	1	0	0	0	1	0	0	2	31	3	1	0	0	0	0	0	0	0	1	0	360	1	1	0	0	1	0	1	1	0	0	0	0	0	0	1	0	1	0	0	#NULL!	#NULL!	0
3-25	2	1	67	1	1	27	1	0	0	0	0	0	1	3	31	3	0	0	0	0	0	0	1	0	0	0	120	1	0	0	0	0	0	0	0	0	0	0	0	0	0	1	0	0	0	0	1	1	0
3-26	2	1	58	1	1	32	1	1	1	0	1	0	0	2	34	3	1	0	0	0	1	0	0	0	0	0	960	1	1	1	0	0	0	0	0	0	0	0	0	0	0	1	0	1	0	0	0	0	0
3-27	2	1	77	1	1	24	1	1	1	0	1	0	1	2	34	3	1	0	0	0	1	0	0	0	0	0	420	3	0	0	0	0	0	1	1	0	0	0	0	0	0	1	0	0	0	0	0	#NULL!	0
3-28	2	1	58	0	1	18	1	1	0	0	0	0	1	3	25	1	0	0	0	0	0	0	1	0	0	0	120	1	1	0	0	1	0	1	1	0	0	0	0	0	0	1	0	0	0	0	0	0	0
3-3	2	1	89	0	4	25	1	1	1	0	0	0	1	2	41	1	0	0	0	0	0	0	1	0	0	0	138	3	0	0	0	0	0	1	0	0	0	0	1	0	0	1	0	0	0	0	0	#NULL!	0
33-1	2	3	20	0	3	20	0	0	0	0	0	0	0	1	58	1	0	1	0	0	0	0	0	0	0	0	#NULL!	1	0	0	0	0	0	1	1	0	1	0	0	0	0	1	1	0	0	0	0	0	4
33-10	2	3	22	1	2	19	0	0	0	0	0	0	0	4	57	1	0	0	0	0	1	0	0	0	0	0	180	1	0	0	0	0	0	1	1	0	1	0	0	0	0	1	1	1	0	0	0	0	2
33-11	2	3	71	0	3	22	1	1	1	0	0	0	0	3	50	3	0	1	0	0	0	0	0	0	0	0	300	1	0	0	0	0	0	1	0	0	0	0	0	0	0	1	0	0	0	0	0	0	0
33-12	2	3	28	1	1	28	0	0	0	0	0	0	0	4	68	1	0	0	0	0	1	0	1	0	0	0	720	1	1	1	0	0	0	1	1	1	1	1	0	0	1	1	1	1	1	1	1	1	4
33-13	2	3	72	1	3	19	1	0	0	0	1	1	0	2	60	3	0	0	0	0	1	0	0	0	0	0	450	1	0	0	0	0	0	1	0	0	1	0	0	0	0	1	0	0	0	0	0	0	0
33-14	2	3	56	1	3	17	1	1	0	0	0	0	1	4	35	1	0	1	0	0	0	0	0	0	0	0	150	1	0	0	0	0	0	1	0	1	1	0	0	0	0	1	0	0	0	0	0	0	2
33-15	2	3	42	1	3	24	1	0	0	0	0	0	0	1	73	1	0	1	0	0	0	0	0	0	0	0	180	1	0	0	0	0	0	1	1	1	1	0	0	0	0	1	1	1	0	0	0	0	9
33-16	2	3	26	1	1	20	0	0	0	0	0	0	0	1	62	1	0	1	0	0	1	0	0	0	0	0	825	1	1	1	0	0	0	1	0	0	1	0	0	1	0	1	1	1	0	0	0	0	6
33-17	2	3	63	1	3	25	1	1	0	0	0	0	0	2	49	3	0	1	0	0	0	0	0	0	0	0	480	1	0	0	0	0	0	1	1	0	1	0	0	1	0	1	1	0	0	0	0	0	3
33-18	2	3	62	1	3	26	0	0	0	0	0	0	0	4	67	1	0	0	0	1	0	0	0	0	0	0	330	1	1	1	0	0	0	1	1	1	1	0	0	1	0	1	1	1	0	0	0	0	6
33-19	2	3	25	1	3	28	0	0	0	0	0	0	0	5	72	1	0	1	0	0	0	0	0	0	0	0	240	1	0	0	0	0	0	1	1	1	1	0	0	0	0	1	1	1	1	#NULL!	1	1	#NULL!
33-2	2	3	26	1	3	24	0	0	0	0	0	0	0	4	56	1	0	0	0	0	0	0	1	0	0	0	120	1	1	1	0	0	0	1	1	0	0	1	1	0	0	1	1	0	0	0	0	0	3
33-20	2	3	53	1	2	24	1	0	0	0	0	0	0	4	77	1	0	1	0	0	0	0	0	0	0	0	120	1	0	0	0	0	0	1	1	0	1	0	0	0	0	1	1	1	0	0	1	1	6
33-21	2	3	24	1	3	34	1	0	0	0	0	0	0	1	69	1	0	1	0	0	0	0	0	0	0	0	240	1	0	0	0	0	0	1	1	1	1	0	0	0	0	1	1	0	0	0	0	0	14
33-22	2	3	65	0	1	31	1	1	1	0	0	1	0	3	86	1	0	0	0	0	1	0	0	0	0	0	180	1	0	0	0	0	0	1	1	1	1	1	0	0	0	1	0	1	0	1	1	1	7
33-23	2	3	56	1	1	24	1	0	0	0	1	0	1	2	40	1	0	1	0	0	0	0	0	0	0	0	150	1	0	0	0	0	0	1	0	1	1	0	0	0	0	1	1	0	0	0	1	1	12
33-24	2	3	86	1	1	26	1	1	0	0	0	0	1	3	107	1	0	0	0	0	1	0	0	0	0	0	180	1	1	1	0	0	0	1	1	0	1	1	1	0	0	1	1	1	1	1	1	1	11
33-25	2	3	38	0	3	31	1	0	0	0	0	0	1	1	85	1	0	0	0	0	1	0	0	0	0	0	#NULL!	#NULL!	#NULL!	#NULL!	#NULL!	#NULL!	#NULL!	1	1	1	1	0	0	1	0	0	1	#NULL!	1	#NULL!	#NULL!	#NULL!	#NULL!
33-26	2	3	65	0	1	24	1	1	1	0	0	0	0	2	65	1	0	0	0	0	1	0	0	0	0	0	240	1	1	1	0	0	0	1	1	1	1	0	0	0	0	1	0	1	0	0	0	0	8
33-27	2	3	19	1	1	20	1	0	0	0	0	0	0	1	82	1	0	1	0	0	0	0	0	0	0	0	180	1	0	0	0	0	0	1	1	0	1	0	0	0	0	1	1	1	0	0	0	0	13
33-28	2	3	19	1	1	22	0	0	0	0	0	0	0	4	80	1	0	0	0	0	1	0	1	0	0	0	420	1	0	0	0	0	0	1	1	0	1	1	0	0	0	1	1	1	0	1	1	1	5
33-3	2	3	29	1	1	24	0	0	0	0	0	0	0	1	64	1	0	1	0	0	0	0	0	0	0	0	480	1	1	1	0	0	0	1	1	0	1	0	0	0	0	1	1	1	0	0	0	0	4
33-4	2	3	64	0	1	18	1	1	0	0	0	0	0	2	35	1	0	1	0	0	0	0	0	0	0	0	360	1	1	1	0	0	0	1	0	0	1	0	0	0	0	1	0	0	0	0	0	0	1
33-5	2	3	35	1	3	25	0	0	0	0	0	0	0	1	46	1	0	1	0	0	0	0	0	0	0	0	180	1	1	1	0	0	0	1	0	0	1	0	0	0	0	1	1	0	0	0	0	0	9
33-6	2	3	60	1	3	36	1	1	0	0	0	0	0	2	67	3	0	0	0	1	0	0	0	0	0	0	690	1	1	0	0	1	0	1	1	1	1	1	0	0	0	1	1	1	0	0	0	0	7
33-7	2	3	70	0	3	24	1	1	1	0	0	0	0	4	72	1	0	0	0	0	1	0	0	0	0	0	150	1	0	0	0	0	0	1	1	1	1	1	1	1	0	1	1	1	1	0	1	0	9
33-8	2	3	40	1	3	27	0	0	0	0	0	0	0	4	64	1	0	0	0	0	1	0	1	0	0	0	600	1	1	0	0	1	0	1	1	1	1	1	0	1	0	1	1	1	1	0	0	0	20
33-9	2	3	83	0	1	15	1	1	0	0	0	0	1	4	73	1	0	0	0	0	1	0	0	0	0	0	90	1	0	0	0	0	0	1	0	1	1	1	1	0	0	1	0	0	0	1	1	1	11
3-4	2	1	51	0	1	22	1	0	0	0	1	0	0	2	36	1	0	0	0	0	1	0	0	0	0	0	69	1	0	0	0	0	0	0	0	0	0	0	0	0	0	1	0	0	0	0	0	#NULL!	0
34-1	2	3	46	0	1	23	1	0	0	0	1	0	0	3	#NULL!	1	0	0	0	0	1	0	0	1	0	0	240	1	0	0	0	0	0	1	0	0	1	0	0	0	0	1	1	0	0	0	0	0	1
34-2	2	3	66	1	1	25	1	1	0	1	0	0	0	3	#NULL!	3	0	0	0	0	1	0	0	0	0	0	105	1	0	0	0	0	0	1	0	0	0	1	0	0	0	1	0	0	0	0	0	0	0
34-3	2	3	78	0	1	28	1	1	1	0	0	0	1	3	#NULL!	3	0	0	0	0	1	0	0	0	0	0	120	1	0	0	0	0	0	0	0	0	0	0	0	0	0	1	0	0	0	0	0	0	1
34-4	2	3	91	0	1	20	1	1	0	0	0	0	1	2	#NULL!	1	0	0	0	0	0	0	1	0	0	0	150	2	0	0	0	0	0	1	0	0	0	1	0	0	0	1	0	0	0	0	0	0	0
34-5	2	3	82	1	1	16	1	1	0	0	0	0	0	3	#NULL!	1	0	0	0	0	0	0	1	0	0	0	120	2	0	0	0	0	0	0	0	0	0	0	0	0	0	1	0	0	0	0	0	1	0
3-5	2	1	77	0	1	25	1	1	1	0	0	0	1	2	39	3	0	0	0	0	0	0	0	0	0	1	300	1	0	0	0	0	0	0	0	0	0	0	0	0	0	1	0	0	0	0	0	0	0
35-1	2	4	66	0	3	32	1	1	1	1	1	0	1	2	25	3	0	0	0	0	1	0	0	1	0	0	180	1	1	1	0	0	0	0	0	0	0	0	0	0	0	1	0	0	0	0	0	0	0
35-10	2	4	32	0	3	22	0	0	0	0	0	0	0	1	29	3	0	0	0	0	1	0	0	0	0	0	180	3	1	1	0	0	0	1	0	0	0	1	0	0	1	1	0	0	0	0	0	0	0
35-11	2	4	57	1	3	27	1	0	0	0	1	0	0	2	48	3	1	0	0	0	1	0	0	0	0	0	#NULL!	1	1	1	0	0	0	0	#NULL!	0	0	0	0	0	0	1	#NULL!	0	#NULL!	0	0	0	0
35-12	2	4	99	0	3	26	1	1	0	0	0	0	0	3	55	1	0	0	0	0	1	0	0	0	0	0	165	1	1	1	0	0	0	0	0	0	0	0	0	0	0	1	0	0	0	0	0	0	0
35-13	2	4	47	0	1	26	1	0	0	0	1	0	0	2	32	3	1	0	0	1	0	0	0	0	0	0	240	1	1	1	0	0	0	0	0	0	0	0	0	0	0	1	0	0	0	0	0	0	0
35-14	2	4	41	0	3	25	1	0	0	0	1	0	0	2	53	3	1	0	0	0	1	0	0	0	0	0	210	3	1	1	0	0	0	1	0	0	0	0	1	0	0	1	0	1	0	0	0	0	0
35-15	2	4	55	1	2	23	0	0	0	0	0	0	0	1	34	3	1	0	0	0	1	0	0	0	0	0	300	1	1	1	0	0	0	1	0	0	0	0	0	1	0	1	0	0	#NULL!	0	0	0	0
35-16	2	4	56	1	3	20	1	0	0	0	1	0	1	3	40	3	0	0	0	0	1	0	0	0	0	0	300	1	1	1	0	0	0	1	0	0	0	0	1	0	0	1	0	1	0	0	0	0	0
35-17	2	4	58	0	3	28	1	1	0	0	1	0	0	3	48	3	1	0	0	0	0	0	0	0	0	0	240	1	1	1	0	0	0	1	0	0	1	0	1	0	0	1	0	0	#NULL!	0	0	0	0
35-18	2	4	77	0	2	17	1	1	0	1	1	1	0	2	47	3	1	0	0	0	1	0	0	0	0	0	240	3	1	1	0	0	0	0	0	0	0	0	0	0	0	1	0	0	0	0	0	0	0
35-19	2	4	60	0	1	26	1	1	0	1	0	0	0	2	52	1	0	0	0	0	1	0	0	0	0	0	240	3	0	0	0	0	0	1	0	0	0	0	1	0	0	1	0	0	0	0	0	0	0
35-2	2	4	71	#NULL!	3	31	1	0	0	0	0	1	0	2	40	3	1	0	0	0	1	0	0	0	0	0	240	2	1	1	0	0	0	1	1	0	1	0	0	1	1	1	0	0	0	1	1	1	#NULL!
35-20	2	4	23	0	3	22	0	0	0	0	0	0	0	1	27	3	0	0	0	0	1	0	0	0	0	0	180	3	1	1	0	0	0	1	0	0	0	0	1	0	0	1	0	0	#NULL!	0	0	0	0
35-21	2	4	74	1	3	23	1	1	1	1	0	0	0	3	58	1	1	0	0	0	1	0	0	0	0	0	300	3	1	1	0	0	0	1	0	0	0	0	1	1	0	1	0	0	0	0	0	0	0
35-22	2	4	70	1	3	18	1	1	0	0	0	0	0	1	62	3	0	0	0	0	1	0	0	0	0	0	285	3	1	1	0	0	0	1	0	0	0	0	1	1	0	1	0	0	0	0	0	0	0
35-23	2	4	83	1	3	25	1	1	1	0	1	0	0	2	53	3	1	0	0	0	1	0	0	0	0	0	300	3	1	1	0	0	0	1	1	0	1	0	1	1	0	1	0	0	0	1	1	1	1
35-24	2	4	61	1	3	25	1	0	0	0	1	0	0	2	52	3	1	0	0	0	1	0	0	0	0	0	360	3	1	1	0	0	0	1	0	0	0	0	0	1	0	1	0	0	0	0	0	0	0
35-25	2	4	82	0	3	23	1	1	1	0	0	0	0	2	36	3	0	0	0	0	1	0	0	0	0	0	60	1	1	1	0	0	0	0	0	0	0	0	0	0	0	1	0	0	0	0	0	0	0
35-26	2	4	41	0	3	20	0	0	0	0	0	0	0	2	50	3	1	0	0	0	1	0	0	0	0	0	354	3	1	1	0	0	0	0	0	0	0	0	0	0	0	1	0	0	0	0	0	0	0
35-27	2	4	64	0	3	30	0	0	0	0	0	0	0	1	58	3	0	0	0	0	1	0	0	0	0	0	120	3	1	1	0	0	0	1	0	0	0	0	0	0	0	1	0	0	0	0	0	0	0
35-28	2	4	74	1	3	23	1	1	1	1	0	1	0	2	42	1	0	0	0	0	1	0	0	0	0	0	255	1	1	1	0	0	0	0	0	0	0	0	0	0	0	1	0	0	0	0	0	0	0
35-29	2	4	69	0	3	25	1	0	0	0	1	0	0	3	67	3	1	0	0	0	1	0	0	0	0	0	135	1	1	1	0	0	0	0	0	0	0	0	0	0	0	1	0	0	0	0	0	0	0
35-3	2	4	69	1	1	23	0	0	0	0	0	0	0	1	45	3	1	0	0	0	1	0	0	0	0	0	120	3	1	1	0	0	0	1	1	0	1	0	0	0	0	1	1	1	0	0	0	0	3
35-30	2	4	64	0	3	19	1	0	0	0	1	0	0	2	57	3	1	0	0	0	1	0	0	0	0	0	420	1	1	1	0	0	0	1	0	0	0	0	0	0	0	1	0	0	0	0	0	0	0
35-31	2	4	86	0	3	22	1	1	0	1	0	0	0	2	41	3	0	0	0	0	1	0	0	0	0	0	150	1	1	1	0	0	0	0	0	0	0	0	0	0	0	1	0	0	0	0	0	0	0
35-32	2	4	76	0	3	16	1	1	0	0	1	0	1	2	58	3	1	0	0	0	1	0	0	0	0	1	90	1	1	1	0	0	0	0	0	0	0	0	0	0	0	1	0	0	0	0	0	1	0
35-33	2	4	58	0	3	20	1	1	0	0	1	1	0	4	38	3	1	0	0	1	1	0	0	0	0	0	180	3	1	1	0	0	0	0	0	0	0	0	0	0	0	1	0	0	0	0	0	0	0
35-34	2	4	84	0	3	28	1	1	0	0	1	0	0	3	41	3	1	0	0	0	1	0	0	0	0	0	300	3	1	1	0	0	0	1	0	0	1	0	0	0	0	1	0	0	0	0	0	0	0
35-35	2	4	82	1	3	26	1	1	1	1	0	0	0	3	7	3	1	0	0	0	1	0	0	0	0	0	255	1	1	1	0	0	0	1	1	0	1	0	1	0	0	1	0	0	1	0	0	0	0
35-36	2	4	72	1	1	27	1	0	0	0	1	0	1	2	58	3	1	0	0	0	1	0	0	0	0	0	390	3	1	1	0	0	0	1	1	0	1	1	0	1	0	1	0	0	0	0	0	0	0
35-37	2	4	68	1	3	19	1	0	0	0	0	0	1	2	39	3	1	0	0	0	1	0	0	0	0	0	375	3	1	1	0	0	0	1	0	0	1	0	0	0	0	1	0	0	#NULL!	0	0	0	0
35-38	2	4	58	1	1	27	1	1	1	0	0	0	0	2	55	3	1	0	0	1	1	0	0	0	0	0	36	2	1	1	0	0	0	1	1	0	1	0	0	1	0	1	1	1	0	0	0	#NULL!	1
35-4	2	4	58	1	3	19	1	0	0	0	0	0	0	2	41	3	1	0	0	0	1	0	0	0	0	0	300	1	1	1	0	0	0	1	0	0	0	0	0	1	0	1	0	1	0	0	0	0	0
35-5	2	4	59	0	3	20	1	0	0	0	0	0	1	2	21	3	0	0	0	0	1	0	0	0	0	0	180	3	1	1	0	0	0	0	0	0	0	0	0	0	0	1	0	0	0	0	0	0	0
35-6	2	4	64	#NULL!	3	26	1	1	1	0	0	0	0	2	28	3	1	0	0	0	0	0	0	0	1	0	96	2	1	1	0	0	0	1	0	0	0	1	0	0	0	1	0	0	0	0	0	0	0
35-7	2	4	43	1	3	37	1	1	1	0	0	0	1	2	21	3	0	0	0	0	1	0	0	0	0	1	180	1	1	1	0	0	0	1	0	0	0	1	1	1	0	1	0	0	0	0	#NULL!	0	0
35-8	2	4	37	#NULL!	3	20	0	0	0	0	0	0	0	3	44	1	1	0	0	0	1	0	0	0	0	0	159	1	1	1	0	0	0	1	0	0	0	0	0	0	0	1	0	0	0	0	0	0	0
35-9	2	4	63	1	3	25	1	1	1	1	0	0	1	3	60	1	0	0	0	0	1	0	0	0	0	0	120	1	1	1	0	0	0	1	0	0	1	0	0	0	0	1	0	0	0	0	0	0	0
3-6	2	1	67	0	1	20	1	0	0	0	1	0	0	1	46	3	1	0	0	0	1	0	0	1	1	0	276	1	0	0	0	0	0	1	1	0	0	0	0	0	0	1	1	1	0	0	0	0	1
3-7	2	1	36	0	1	25	1	0	0	0	0	0	1	2	19	3	0	1	0	0	0	0	0	0	0	0	420	1	0	0	0	0	0	0	0	0	0	0	0	0	0	1	0	0	0	0	0	#NULL!	0
3-8	2	1	35	1	1	24	1	0	0	0	1	0	0	2	19	3	1	0	0	0	0	0	1	0	0	0	660	2	0	0	0	0	0	0	0	0	0	0	0	0	0	1	0	0	0	0	0	#NULL!	0
3-9	2	1	24	1	1	19	1	0	0	0	0	0	0	2	29	3	0	0	0	0	0	0	0	1	0	1	180	1	0	0	0	0	0	0	0	0	0	0	0	0	0	1	0	1	0	0	0	0	0
39-1	2	1	60	0	1	26	1	1	0	0	0	1	0	2	23	3	0	0	1	0	0	0	0	0	0	0	342	1	1	0	0	1	0	1	0	0	0	1	1	1	0	1	0	0	0	0	0	0	1
39-10	2	1	68	1	1	22	1	0	0	0	0	0	1	2	57	3	0	1	0	0	0	0	0	0	0	0	900	1	1	0	0	1	0	1	0	0	0	1	1	1	0	1	1	1	0	0	0	0	2
39-11	2	1	66	0	1	24	1	0	1	0	1	0	1	2	76	3	1	0	0	0	1	0	0	0	0	0	80	1	1	0	0	1	0	1	0	0	0	1	1	0	0	1	0	1	0	0	#NULL!	#NULL!	1
39-12	2	1	88	1	1	28	1	1	0	1	1	0	0	2	80	3	0	1	0	0	0	0	0	0	0	0	250	1	1	0	0	1	0	0	0	0	0	0	0	0	0	1	0	0	0	0	0	0	0
39-13	2	1	49	0	3	23	0	0	0	0	0	0	0	1	21	3	0	1	0	0	0	0	0	0	0	0	530	1	0	0	0	0	0	0	0	0	0	0	0	0	0	1	0	0	0	0	0	0	0
39-14	2	1	45	1	1	18	1	1	1	0	0	0	0	2	5	3	0	0	0	0	1	0	0	0	0	0	415	1	0	0	0	0	0	0	0	0	0	0	0	0	0	1	0	0	0	0	0	0	0
39-15	2	1	70	1	3	26	1	0	0	0	0	0	1	2	63	3	0	0	0	0	1	0	0	0	0	0	545	1	1	0	0	1	0	0	0	0	0	0	0	0	0	1	0	1	0	0	0	0	1
39-16	2	1	65	0	1	17	1	1	1	0	0	0	0	3	73	3	0	0	0	0	1	0	0	0	0	0	506	1	1	0	0	1	0	0	0	0	0	0	0	0	0	1	1	1	1	1	1	1	#NULL!
39-17	2	1	67	1	1	25	#NULL!	0	0	0	0	0	0	2	46	3	0	1	0	0	0	0	0	0	0	0	165	1	1	0	0	1	0	0	0	0	0	0	0	0	0	1	0	0	0	0	0	0	0
39-18	2	1	49	1	1	21	1	0	0	0	1	0	0	2	45	3	1	0	0	0	0	0	0	0	0	0	300	3	1	0	0	1	0	0	0	0	0	0	0	0	0	1	0	0	0	0	0	0	0
39-19	2	1	49	1	1	23	0	0	0	0	0	0	0	1	24	3	0	1	0	0	0	0	0	0	0	0	375	1	1	0	0	1	0	0	0	0	0	0	0	0	0	1	0	0	0	0	0	0	0
39-2	2	1	61	1	4	23	0	0	0	0	0	0	0	3	33	1	0	0	0	1	1	0	0	0	0	0	620	1	0	0	0	0	0	0	0	0	0	0	0	0	0	1	0	0	0	0	0	0	0
39-20	2	1	32	0	1	28	1	0	0	0	0	0	0	2	56	3	0	1	0	0	0	0	0	0	0	0	460	1	1	0	0	1	0	0	0	0	0	0	0	0	0	1	0	0	0	0	0	0	#NULL!
39-21	2	1	32	0	1	20	1	0	1	0	0	0	0	3	16	3	0	0	0	0	1	0	0	0	0	0	330	1	1	0	0	1	0	0	0	0	0	0	0	0	0	1	0	0	0	0	0	0	0
39-22	2	1	62	1	1	25	1	1	1	0	1	0	0	2	45	3	0	0	0	0	1	0	0	0	0	0	550	3	1	0	0	1	0	0	0	0	0	0	0	0	0	1	0	0	0	0	0	0	0
39-23	2	1	74	1	1	25	1	1	1	1	0	0	0	3	32	3	0	0	0	0	0	1	0	0	0	0	79	2	0	0	0	0	0	0	0	0	0	0	0	0	0	1	0	0	0	0	0	0	0
39-24	2	1	26	0	1	23	0	0	0	0	0	0	0	1	32	3	0	0	0	1	0	0	0	0	0	0	625	1	1	0	0	1	0	0	0	0	0	0	0	0	0	1	0	0	0	0	0	0	0
39-25	2	1	35	1	3	31	0	0	0	0	0	0	0	1	21	3	0	1	0	0	0	0	0	0	0	0	195	1	1	0	0	1	0	0	0	0	0	0	0	0	0	1	0	0	0	0	0	0	0
39-26	2	1	55	1	1	34	1	0	0	0	0	0	1	1	57	3	0	0	0	0	0	0	1	0	0	0	345	1	1	0	0	1	0	1	1	0	0	0	1	0	0	1	1	1	0	0	0	0	2
39-27	2	1	44	1	1	32	1	0	0	0	0	0	0	3	29	3	0	1	0	0	0	0	0	0	0	0	369	1	1	0	0	1	0	0	0	0	0	0	0	0	0	1	0	0	0	0	0	0	0
39-28	2	1	56	0	1	26	1	1	0	0	0	0	1	2	21	3	0	1	0	0	0	0	0	0	0	0	585	1	1	0	0	1	0	0	0	0	0	0	0	0	0	1	0	0	0	0	0	0	0
39-29	2	1	42	1	1	26	1	0	0	1	0	0	0	2	19	3	0	1	0	0	0	0	0	0	0	0	380	1	1	0	0	1	0	0	0	0	0	0	0	0	0	1	0	0	0	0	0	0	0
39-3	2	1	28	1	1	29	0	0	0	0	0	0	0	2	24	3	0	1	0	0	0	0	0	0	0	0	400	1	0	0	0	0	0	0	0	0	0	0	0	0	0	1	0	0	0	0	0	0	0
39-30	2	1	56	1	3	26	0	0	0	0	0	0	0	1	58	3	0	1	0	0	0	0	0	0	0	0	670	1	1	0	0	1	0	0	0	0	0	0	0	0	0	1	0	0	0	0	0	0	0
39-31	2	1	41	1	1	24	1	1	0	0	1	0	1	3	31	3	0	1	0	0	0	0	0	0	0	0	615	1	0	0	0	0	0	0	0	0	0	0	0	0	0	1	0	0	0	0	0	0	0
39-32	2	1	65	1	1	33	1	1	0	0	0	0	1	2	28	3	0	0	0	0	0	0	1	0	0	0	170	2	0	0	0	0	0	0	0	0	0	0	0	0	0	1	0	0	0	0	0	0	0
39-33	2	1	34	0	3	21	0	0	0	0	0	0	0	2	52	3	1	1	0	0	0	0	0	0	0	0	1015	1	1	0	0	1	0	1	0	1	0	0	0	0	0	1	1	0	0	1	1	1	#NULL!
39-34	2	1	40	0	1	27	0	0	0	0	0	0	0	1	47	3	1	0	0	0	0	0	0	0	0	0	340	1	0	0	0	0	0	0	0	0	0	0	0	0	0	1	0	0	0	0	0	0	0
39-35	2	1	78	1	1	26	0	0	0	0	0	0	0	2	36	3	0	1	0	0	0	0	0	0	0	0	177	1	0	0	0	0	0	0	0	0	0	0	0	0	0	1	0	0	0	0	0	0	0
39-36	2	1	98	1	1	31	1	1	1	0	1	0	1	2	51	3	0	1	0	0	0	0	0	0	0	0	175	1	0	0	0	0	0	0	0	0	0	0	0	0	0	1	0	0	0	0	0	0	0
39-37	2	1	49	1	1	26	0	0	0	0	0	0	0	2	34	3	0	0	0	1	0	0	0	0	0	0	546	1	1	0	0	1	0	0	0	0	0	0	0	0	0	1	0	0	#NULL!	0	0	0	1
39-38	2	1	42	1	1	22	0	0	0	0	0	0	0	1	35	3	0	0	0	0	0	0	1	0	0	0	88	1	1	0	0	1	0	0	#NULL!	0	0	0	0	0	0	1	#NULL!	0	#NULL!	0	0	0	0
39-39	2	1	36	1	1	21	0	0	0	0	0	0	0	1	29	3	0	1	0	0	0	0	0	0	0	0	615	1	0	0	0	0	0	0	0	0	0	0	0	0	0	1	0	0	0	0	0	0	0
39-4	2	1	47	1	3	24	0	0	0	0	0	0	0	2	24	3	0	1	0	0	0	0	0	0	0	0	680	1	1	0	0	1	0	0	0	0	0	0	0	0	0	1	0	0	0	0	0	0	0
39-40	2	1	50	0	1	24	1	1	0	0	0	0	1	2	24	3	0	1	0	0	0	0	0	0	0	0	270	1	0	0	0	0	0	0	#NULL!	0	0	0	0	0	0	1	#NULL!	0	#NULL!	0	0	0	0
39-41	2	1	59	1	1	27	0	0	0	0	0	0	0	2	21	3	0	1	0	0	0	0	0	0	0	0	650	1	1	0	0	1	0	0	0	0	0	0	0	0	0	1	0	0	0	0	0	0	0
39-42	2	1	54	0	1	29	0	0	0	0	0	0	0	2	24	3	0	0	0	0	0	1	0	0	0	0	573	1	1	0	0	1	0	0	0	0	0	0	0	0	0	1	0	0	0	0	0	0	0
39-43	2	1	74	1	1	33	1	1	1	0	0	0	0	3	48	3	0	0	0	0	1	0	0	0	0	0	161	1	1	0	0	1	0	0	0	0	0	0	0	0	0	1	0	0	0	0	0	0	0
39-44	2	1	46	1	1	30	0	0	0	0	0	0	0	2	26	3	0	0	0	0	0	0	1	0	0	0	298	1	0	0	0	0	0	0	0	0	0	0	0	0	0	1	0	0	0	0	0	0	0
39-45	2	1	50	0	1	27	1	1	0	0	0	0	1	2	24	3	0	1	0	0	0	0	0	0	0	0	#NULL!	1	0	0	0	0	0	0	0	0	0	0	0	0	0	1	0	0	0	0	0	0	0
39-46	2	1	62	1	1	30	0	0	0	0	0	0	0	2	49	1	0	0	0	0	1	1	0	0	0	0	#NULL!	2	0	0	0	0	0	0	0	0	0	0	0	0	0	1	0	0	0	0	0	0	0
39-47	2	1	50	0	1	22	1	1	0	0	0	0	0	2	21	3	0	1	0	0	0	0	0	0	0	0	325	1	0	0	0	0	0	0	0	0	0	0	0	0	0	1	0	0	0	0	0	0	0
39-48	2	1	80	1	1	28	1	1	0	0	1	0	1	3	40	3	0	0	0	0	1	1	0	0	0	0	320	1	0	0	0	0	0	0	0	0	0	0	0	0	0	1	0	0	0	0	0	0	0
39-49	2	1	84	1	1	23	1	0	0	0	1	0	0	2	52	1	0	0	0	0	0	0	1	0	0	0	140	1	0	0	0	0	0	0	0	0	0	0	0	0	0	1	0	0	0	0	0	0	0
39-5	2	1	70	1	1	23	1	1	1	1	0	0	1	3	48	3	0	0	0	0	1	0	0	0	0	0	300	1	1	1	0	0	0	0	0	0	0	0	0	0	0	1	0	0	1	0	0	0	0
39-50	2	1	60	1	1	33	1	1	0	0	0	0	0	2	25	3	0	1	0	0	0	0	0	0	0	0	160	1	0	0	0	0	0	0	0	0	0	0	0	0	0	1	0	0	0	0	0	0	0
39-51	2	1	57	0	1	28	1	1	0	0	0	0	0	2	27	3	0	0	0	0	0	0	1	0	0	0	480	1	0	0	0	0	0	1	0	0	0	1	0	0	0	1	0	0	0	0	0	0	0
39-52	2	1	58	1	1	26	1	1	1	0	0	0	0	3	15	1	0	0	0	0	1	0	0	0	0	0	120	3	1	0	0	1	0	0	0	0	0	0	0	0	0	1	0	0	0	0	0	0	0
39-53	2	1	58	0	1	24	0	0	0	0	0	0	0	1	21	3	0	1	0	0	0	0	0	0	0	0	585	1	1	0	0	1	0	0	0	0	0	0	0	0	0	1	0	0	0	0	0	0	0
39-54	2	1	71	0	3	28	1	0	1	0	0	0	0	3	40	3	1	0	0	0	0	0	0	0	0	0	410	1	1	0	0	1	0	0	0	0	0	0	0	0	0	1	0	0	0	0	0	0	0
39-55	2	1	51	0	2	28	1	1	1	0	0	0	0	3	32	3	0	1	0	0	0	0	0	0	0	0	695	1	1	0	0	1	0	0	0	0	0	0	0	0	0	1	0	0	0	0	0	0	0
39-56	2	1	43	1	1	20	1	1	1	0	0	0	0	2	14	3	0	0	0	0	1	0	0	0	0	0	371	3	1	0	0	1	0	1	1	0	0	0	0	0	0	1	0	0	0	0	0	0	0
39-57	2	1	62	0	1	28	1	0	1	0	1	0	1	3	50	3	0	0	0	0	1	0	0	0	0	0	390	1	1	0	0	1	0	0	0	0	0	0	0	0	0	1	0	0	0	0	0	0	0
39-58	2	1	67	1	1	31	1	1	1	0	0	0	0	3	33	3	0	0	0	0	0	0	0	1	0	0	80	2	0	0	0	0	0	0	0	0	0	0	0	0	0	1	0	0	0	0	0	0	0
39-59	2	1	65	0	1	19	1	0	0	0	0	0	1	2	38	3	0	0	0	1	0	0	0	0	0	0	330	1	1	0	0	1	0	0	0	0	0	0	0	0	0	1	0	0	0	0	0	0	0
39-6	2	1	71	0	1	34	1	1	0	0	0	0	1	2	37	3	0	0	0	0	0	0	1	0	0	0	260	1	0	0	0	0	0	0	0	0	0	0	0	0	0	1	0	0	0	0	0	0	0
39-60	2	1	51	0	1	20	1	0	0	0	1	0	0	3	51	3	0	0	0	0	1	0	0	0	0	0	350	1	0	0	0	0	0	0	0	0	0	0	0	0	0	1	0	0	0	0	0	0	0
39-61	2	1	65	0	3	27	1	0	0	0	0	0	1	3	56	3	0	0	0	0	1	0	0	0	0	0	530	1	1	0	0	1	0	0	0	0	0	0	0	0	0	1	0	1	0	1	1	1	1
39-62	2	1	84	1	1	25	0	0	0	0	0	0	0	3	51	3	0	0	0	0	0	1	0	0	0	0	660	1	1	0	0	1	0	1	0	0	0	0	0	0	1	1	0	0	0	0	0	0	1
39-63	2	1	27	1	1	22	0	0	0	0	0	0	0	1	36	1	0	0	0	1	0	0	0	0	0	0	120	1	0	0	0	0	0	0	0	0	0	0	0	0	0	1	0	0	#NULL!	0	0	0	0
39-64	2	1	58	0	1	22	1	1	0	0	0	0	0	2	23	3	0	1	0	0	0	0	0	0	0	0	543	1	0	0	0	0	0	0	0	0	0	0	0	0	0	1	0	0	0	0	0	0	0
39-65	2	1	71	1	1	29	1	1	1	0	0	0	0	2	23	3	0	0	0	0	0	0	1	0	0	0	238	2	0	0	0	0	0	0	0	0	0	0	0	0	0	1	0	0	0	0	0	0	0
39-66	2	1	70	0	1	25	1	0	0	0	1	0	1	4	29	3	0	0	0	0	0	0	1	0	0	0	210	2	0	0	0	0	0	0	0	0	0	0	0	0	0	1	0	0	0	0	0	0	0
39-67	2	1	70	1	1	28	1	1	0	0	0	0	0	2	34	3	0	0	0	0	0	0	1	0	0	0	320	1	0	0	0	0	0	0	0	0	0	0	0	0	0	1	0	0	0	0	0	0	0
39-68	2	1	62	1	3	21	1	1	1	0	0	0	0	3	32	1	0	0	0	0	1	0	0	0	0	0	355	1	0	0	0	0	0	0	0	0	0	0	0	0	0	1	0	0	1	0	0	0	0
39-69	2	1	65	0	1	28	1	1	1	0	1	0	0	3	39	3	0	0	0	0	0	0	1	0	0	0	333	1	0	0	0	0	0	0	0	0	0	0	0	0	0	1	0	0	0	0	0	0	0
39-7	2	1	58	1	1	24	1	1	1	1	0	0	1	3	47	3	1	0	0	0	1	0	0	0	0	0	410	1	1	0	0	1	0	0	0	0	0	0	0	0	0	1	0	0	0	0	0	0	0
39-70	2	1	46	0	1	25	1	0	0	0	0	0	1	3	52	3	0	0	0	0	1	0	0	0	0	0	215	1	0	0	0	0	0	0	0	0	0	0	0	0	0	1	0	0	0	0	0	0	0
39-71	2	1	77	0	1	26	1	1	1	0	1	0	0	3	56	3	0	0	0	0	1	0	0	0	0	0	380	1	1	0	0	1	0	0	0	0	0	0	0	0	0	1	0	0	0	0	0	0	0
39-72	2	1	55	1	1	25	1	1	1	0	0	0	0	2	33	3	0	0	0	0	0	0	0	1	0	0	415	1	0	0	0	0	0	0	0	0	0	0	0	0	0	1	0	1	0	0	0	0	0
39-73	2	1	41	0	2	24	1	1	0	0	0	0	0	2	17	3	0	0	0	0	1	0	0	0	0	0	390	3	1	0	0	1	0	0	0	0	0	0	0	0	0	1	0	0	0	0	0	0	0
39-74	2	1	70	1	1	23	1	0	0	0	0	0	1	3	68	1	0	0	0	0	1	0	0	0	0	0	730	1	0	0	0	0	0	0	0	0	0	0	0	0	0	1	1	1	0	0	0	0	2
39-75	2	1	71	1	1	27	1	0	0	1	0	0	0	3	48	1	0	1	0	0	0	0	0	0	0	0	270	1	1	0	0	1	0	1	0	0	0	0	0	0	0	1	0	0	0	0	0	0	1
39-76	2	1	65	0	1	24	1	0	0	0	1	0	0	2	49	3	0	0	0	0	0	0	0	0	0	1	405	1	1	1	0	0	0	0	0	0	0	0	0	0	0	1	0	0	0	0	0	0	0
39-77	2	1	61	1	1	24	1	0	0	0	0	0	0	2	28	3	0	0	0	0	0	0	1	0	0	0	110	2	0	0	0	0	0	1	0	0	0	0	1	0	0	1	0	0	#NULL!	0	0	0	0
39-78	2	1	40	0	1	27	0	0	0	0	0	0	0	1	32	3	0	1	0	0	0	0	0	0	0	0	330	1	1	0	0	1	0	0	0	0	0	0	0	0	0	1	0	0	0	0	0	0	0
39-79	2	1	49	1	3	29	0	0	0	0	0	0	0	2	34	3	0	0	0	1	0	0	0	0	0	0	360	1	1	0	0	1	0	0	0	0	0	0	0	0	0	1	0	0	0	0	0	0	0
39-8	2	1	81	#NULL!	1	21	1	1	0	0	0	0	1	3	60	3	1	0	1	0	0	0	0	0	0	0	600	1	1	0	0	1	0	0	0	0	0	0	0	0	0	1	0	0	0	0	1	1	0
39-80	2	1	55	1	1	27	1	1	0	0	0	0	0	2	21	3	0	0	0	0	0	0	1	0	0	0	225	1	0	0	0	0	0	0	0	0	0	0	0	0	0	1	0	0	0	0	0	0	0
39-81	2	1	77	1	1	25	1	1	0	0	0	0	0	2	38	3	0	1	0	0	0	0	0	0	0	0	372	1	0	0	0	0	0	1	0	0	0	0	1	0	0	1	0	0	0	0	0	0	0
39-82	2	1	67	0	1	24	1	1	0	0	0	0	0	2	25	3	0	1	0	0	0	0	0	0	0	0	#NULL!	1	0	0	0	0	0	0	0	0	0	0	0	0	0	1	0	0	0	0	0	0	0
39-83	2	1	77	1	2	25	1	1	1	1	0	0	0	4	32	3	0	0	0	0	0	1	0	0	0	0	320	1	0	0	0	0	0	0	0	0	0	0	0	0	0	1	0	0	0	0	0	0	0
39-84	2	1	27	1	1	28	0	0	0	0	0	0	0	1	#NULL!	3	0	0	0	1	0	0	0	0	0	0	#NULL!	2	0	0	0	0	0	0	0	0	0	0	0	0	0	1	0	0	0	0	0	0	0
39-85	2	1	85	1	1	27	0	0	0	0	0	0	0	2	29	3	0	0	0	0	0	0	1	0	0	0	#NULL!	1	0	0	0	0	0	0	0	0	0	0	0	0	0	1	0	0	0	0	0	0	0
39-9	2	1	49	0	1	21	0	0	0	0	0	0	0	2	46	1	0	1	0	0	0	0	0	0	0	0	415	1	1	0	0	1	0	0	0	0	0	0	0	0	0	1	0	0	0	0	0	0	0
40-1	1	2	65	0	1	21	1	0	0	1	1	0	0	3	39	3	0	0	0	1	0	0	0	0	0	0	150	3	1	1	0	0	0	0	0	0	0	0	0	0	0	1	#NULL!	0	0	0	0	0	0
40-10	1	2	59	1	1	28	1	0	0	0	1	0	1	3	46	3	1	0	0	0	0	0	0	0	0	0	585	3	1	1	0	0	0	1	0	0	0	0	1	1	1	1	0	0	#NULL!	0	0	0	3
40-11	1	2	82	1	1	25	1	1	0	0	1	0	0	2	86	3	1	0	0	0	1	0	0	0	0	0	510	1	1	1	0	0	0	1	0	0	0	0	1	1	0	1	0	0	0	0	0	0	0
40-12	1	2	59	1	1	25	1	1	0	0	0	0	0	2	54	3	1	0	0	0	1	0	0	0	0	0	720	3	1	1	0	0	0	1	0	0	0	0	1	0	0	1	1	1	0	0	0	0	2
40-13	1	2	68	0	1	28	1	1	0	0	1	0	0	3	57	3	1	0	0	1	0	0	0	0	0	0	180	3	0	0	0	0	0	1	0	0	0	0	1	0	0	1	0	0	0	0	0	0	0
40-14	1	2	65	0	1	21	1	0	0	1	1	0	0	3	65	1	0	0	0	0	1	0	0	0	0	0	165	1	1	1	0	0	0	0	#NULL!	0	0	0	0	0	0	1	#NULL!	1	#NULL!	#NULL!	#NULL!	#NULL!	#NULL!
40-2	1	2	67	1	1	28	1	0	1	0	1	0	0	3	87	3	1	0	0	0	0	1	0	0	0	0	570	3	1	1	0	0	0	0	0	0	0	0	0	0	0	1	1	1	0	0	0	0	3
40-3	1	2	62	1	1	28	1	0	1	0	0	0	0	2	57	3	0	0	0	0	0	0	0	1	0	0	435	3	1	1	0	0	0	0	0	0	0	0	0	0	0	1	1	1	0	0	0	0	1
40-4	1	2	65	0	1	29	0	0	0	0	0	0	0	3	51	1	0	0	0	0	1	0	0	0	0	0	165	1	1	1	0	0	0	1	0	0	0	1	0	0	0	1	1	0	0	0	0	0	1
40-5	1	2	54	1	1	28	1	0	0	0	0	0	0	3	54	3	0	0	0	0	0	0	0	1	0	0	300	1	1	1	0	0	0	1	0	0	0	1	0	0	0	1	0	1	0	#NULL!	0	0	#NULL!
40-6	1	2	56	1	1	34	1	1	0	0	1	0	0	2	34	3	1	0	0	0	0	0	0	0	0	0	315	3	1	1	0	0	0	0	0	0	0	0	0	0	0	1	0	1	0	0	0	0	0
40-7	1	2	60	1	1	18	1	0	0	0	0	0	0	2	52	3	1	0	0	0	0	0	0	0	0	0	375	1	1	1	0	0	0	1	#NULL!	0	0	0	0	0	0	1	#NULL!	0	#NULL!	0	0	0	0
40-8	1	2	61	1	1	25	1	1	1	0	1	0	0	2	39	3	0	0	0	1	0	0	0	0	0	0	180	1	1	1	0	0	0	0	0	0	0	0	0	0	0	2	0	0	0	0	0	0	0
40-9	1	2	75	1	1	16	1	1	0	0	1	0	0	2	60	3	0	0	0	1	0	0	0	0	0	0	120	3	1	1	0	0	0	1	0	0	0	1	0	0	0	1	0	0	0	0	0	#NULL!	0
41-1	1	4	58	#NULL!	2	28	0	0	0	0	0	0	0	3	41	1	0	0	0	0	1	0	0	0	0	0	180	1	0	0	0	0	0	1	1	1	1	0	0	0	0	1	0	0	0	1	1	1	#NULL!
41-2	1	4	42	#NULL!	3	27	0	0	0	0	0	0	0	3	57	1	0	0	0	0	1	0	0	0	0	0	150	1	0	0	0	0	0	0	0	0	0	0	0	0	0	5	1	1	0	0	0	#NULL!	4
42-1	1	2	51	#NULL!	1	25	1	0	0	0	0	0	1	4	63	1	0	0	1	0	0	0	0	0	0	0	60	1	0	0	0	0	0	0	0	0	0	0	0	0	0	1	1	1	0	0	0	#NULL!	3
42-10	1	2	27	1	1	20	0	0	0	0	0	0	0	3	53	1	0	0	0	0	1	0	0	0	0	0	135	1	1	1	0	0	0	0	0	0	0	0	0	0	0	1	1	1	0	0	0	0	4
42-11	1	2	42	1	1	25	0	0	0	0	0	0	0	3	58	1	0	0	0	0	1	0	0	0	0	0	360	1	0	0	0	0	0	0	0	0	0	0	0	0	0	1	1	1	0	0	0	#NULL!	2
42-12	1	2	74	0	1	18	1	1	1	0	0	0	0	3	54	3	0	0	0	0	0	0	1	0	0	0	120	3	0	0	0	0	0	1	0	0	0	1	0	0	0	1	0	0	0	0	0	0	2
42-13	1	2	23	1	1	24	0	0	0	0	0	0	0	4	60	1	0	0	0	1	1	0	0	0	0	0	120	1	0	0	0	0	0	0	0	0	0	0	0	0	0	1	1	1	0	0	0	0	3
42-14	1	2	61	1	1	24	1	0	0	0	0	0	0	4	80	1	0	0	1	0	0	0	0	0	0	0	120	1	1	1	0	0	0	0	0	0	0	0	0	0	0	1	1	1	0	1	1	1	9
42-15	1	2	28	0	1	21	0	0	0	0	0	0	0	4	42	1	0	0	1	0	0	0	0	0	0	0	360	1	1	1	0	0	0	0	0	0	0	0	0	0	0	1	1	1	0	0	0	0	5
42-16	1	2	71	1	1	21	1	0	0	0	0	0	0	2	50	1	0	0	0	0	0	0	1	0	0	0	105	1	1	1	0	0	0	0	0	0	0	0	0	0	0	1	0	0	0	0	0	0	0
42-17	1	2	79	0	1	25	1	1	0	0	0	0	1	3	57	1	0	1	0	0	0	0	0	0	0	0	120	1	0	0	0	0	0	0	0	0	0	0	0	0	0	1	1	1	0	1	1	1	9
42-18	1	2	50	1	1	25	1	0	0	0	0	0	0	3	52	1	0	1	0	0	0	0	1	0	0	0	120	1	0	0	0	0	0	1	0	0	0	1	0	0	0	1	1	0	0	0	0	0	5
42-19	1	2	28	1	1	19	0	0	0	0	0	0	0	2	42	1	0	0	0	0	1	0	0	0	0	0	120	1	0	0	0	0	0	0	0	0	0	0	0	0	0	1	1	0	0	0	0	0	2
42-2	1	2	80	1	1	#NULL!	1	1	0	0	0	0	0	2	34	3	0	0	0	0	0	0	1	0	0	0	180	1	0	0	0	0	0	0	0	0	0	0	0	0	0	1	0	0	0	0	0	#NULL!	0
42-21	1	2	40	1	1	25	1	0	0	0	0	0	1	2	45	1	0	0	0	0	1	0	1	0	0	0	210	1	0	0	0	0	0	0	0	0	0	0	0	0	0	1	0	0	0	0	0	0	0
42-22	1	2	69	0	1	26	1	1	0	0	0	0	1	2	33	3	0	0	0	0	0	0	1	0	0	0	180	1	0	0	0	0	0	0	0	0	0	0	0	0	0	1	0	0	0	0	0	0	1
42-23	1	2	77	0	1	22	1	1	1	0	0	0	1	2	36	3	0	0	0	0	0	0	1	0	0	0	120	3	0	0	0	0	0	1	0	0	0	0	1	0	0	1	0	0	0	1	1	1	0
42-24	1	2	18	1	1	23	0	0	0	0	0	0	0	2	43	1	0	1	0	0	0	0	0	0	0	0	120	1	0	0	0	0	0	0	0	0	0	0	0	0	0	1	0	0	0	0	0	0	0
42-25	1	2	58	1	1	25	1	0	0	0	0	0	1	2	33	3	0	0	0	0	0	0	1	0	0	0	180	3	0	0	0	0	0	0	0	0	0	0	0	0	0	1	0	0	0	0	0	0	0
42-26	1	2	23	1	1	24	0	0	0	0	0	0	0	3	42	1	0	0	0	1	0	0	0	0	0	0	120	2	0	0	0	0	0	0	0	0	0	0	0	0	0	1	1	1	0	0	0	0	3
42-27	1	2	70	0	1	23	0	0	0	0	0	0	0	4	55	1	0	1	0	0	0	0	0	0	0	0	135	1	0	0	0	0	0	0	0	0	0	0	0	0	0	1	0	0	0	1	1	1	8
42-28	1	2	79	0	1	33	1	1	1	1	0	0	1	2	50	1	0	0	0	0	0	0	1	0	0	0	180	1	0	0	0	0	0	1	1	1	1	0	0	0	0	1	1	1	0	1	1	0	10
42-29	1	2	70	0	1	23	1	1	1	0	0	0	0	3	40	1	0	1	0	0	0	0	0	0	0	0	180	1	1	1	0	0	0	0	0	0	0	0	0	0	0	1	1	0	0	0	0	0	3
42-3	1	2	93	#NULL!	1	22	1	0	0	0	0	0	1	4	73	1	0	0	0	0	0	0	1	0	0	0	240	1	1	1	0	0	0	0	0	0	0	0	0	0	0	1	1	0	0	0	#NULL!	#NULL!	2
42-30	1	2	25	1	3	21	0	0	0	0	0	0	0	3	35	1	0	0	0	0	1	0	1	0	0	0	120	1	0	0	0	0	0	0	0	0	0	0	0	0	0	1	0	0	0	0	0	0	0
42-31	1	2	74	1	1	25	1	1	1	0	0	0	1	3	52	1	0	1	0	0	0	0	0	0	0	0	60	1	0	0	0	0	0	0	0	0	0	0	0	0	0	1	0	0	0	0	0	0	0
42-32	1	2	61	1	1	36	1	0	1	0	0	0	0	2	47	3	0	0	0	0	1	0	0	0	0	0	180	1	0	0	0	0	0	0	0	0	0	0	0	0	0	1	0	0	0	0	0	0	0
42-33	1	2	80	0	1	25	0	0	0	0	0	0	0	2	39	3	0	0	0	0	0	0	1	0	0	0	180	2	0	0	0	0	0	0	0	0	0	0	0	0	0	1	0	0	0	0	0	0	0
42-34	1	2	74	0	1	21	1	0	0	0	0	0	0	3	31	3	0	0	0	0	0	0	1	0	0	0	135	2	0	0	0	0	0	0	0	0	0	0	0	0	0	1	0	0	0	0	0	0	0
42-35	1	2	72	1	1	21	1	0	0	0	1	0	0	2	32	3	1	0	0	0	1	0	0	0	0	0	150	3	0	0	0	0	0	0	0	0	0	0	0	0	0	1	0	0	0	0	0	0	0
42-36	1	2	76	0	1	27	1	1	0	1	0	0	1	3	46	1	0	0	0	0	0	0	1	0	0	0	120	1	1	1	0	0	0	1	1	0	1	0	0	0	0	1	0	0	0	0	0	0	0
42-37	1	2	58	0	1	18	1	0	0	0	0	0	1	3	31	1	0	1	0	0	0	0	0	0	0	0	60	1	0	0	0	0	0	0	0	0	0	0	0	0	0	1	0	0	0	0	0	0	0
42-38	1	2	18	1	3	24	0	0	0	0	0	0	0	4	21	1	0	0	0	0	1	0	0	0	0	0	180	1	0	0	0	0	0	0	0	0	0	0	0	0	0	1	1	1	0	0	0	0	3
42-39	1	2	46	1	1	28	0	0	0	0	0	0	0	1	37	1	0	0	0	0	1	0	1	0	0	0	255	1	0	0	0	0	0	1	0	0	0	0	0	1	0	1	1	0	0	0	0	0	3
42-40	1	2	28	1	1	30	1	0	0	0	0	0	0	2	37	1	0	1	0	0	0	0	0	0	0	0	360	1	0	0	0	0	0	1	0	1	0	0	0	0	0	1	1	1	0	0	0	0	31
42-41	1	2	32	1	1	26	1	0	0	0	0	0	0	2	46	1	0	0	0	0	0	0	1	0	0	0	120	3	0	0	0	0	0	1	0	0	0	0	0	0	1	1	1	1	0	0	0	0	3
42-43	1	2	88	0	1	24	1	1	0	0	0	0	1	3	60	1	0	0	0	0	0	0	1	0	0	0	180	1	0	0	0	0	0	0	0	0	0	0	0	0	0	1	0	0	0	0	0	0	0
42-44	1	2	58	1	1	24	1	1	0	0	0	0	1	3	56	1	0	1	0	0	0	0	0	0	0	0	240	1	1	1	0	0	0	0	0	0	0	0	0	0	0	1	0	0	0	0	0	0	1
42-45	1	2	75	0	1	21	1	1	0	0	1	0	0	3	56	3	1	0	0	0	0	0	0	0	0	0	255	3	1	1	0	0	0	0	0	0	0	0	0	0	0	1	0	0	0	0	0	0	0
42-46	1	2	72	0	1	31	1	1	1	0	0	0	1	2	41	3	0	0	0	0	0	0	1	0	0	0	180	1	1	1	0	0	0	0	0	0	0	0	0	0	0	1	0	0	0	0	0	0	0
42-47	1	2	56	0	1	24	1	0	0	0	0	0	0	3	40	3	0	1	0	0	0	0	0	0	0	0	180	1	0	0	0	0	0	0	0	0	0	0	0	0	0	1	0	0	0	0	0	#NULL!	0
42-48	1	2	59	1	1	#NULL!	1	1	0	0	0	1	1	2	24	3	0	0	0	0	0	0	1	0	0	0	180	1	0	0	0	0	0	0	0	0	0	0	0	0	0	1	0	0	0	0	0	0	0
42-49	1	2	78	1	1	#NULL!	0	0	0	0	0	0	0	3	34	1	0	1	0	0	0	0	0	0	0	0	60	1	0	0	0	0	0	0	#NULL!	0	0	0	0	0	0	1	#NULL!	0	#NULL!	#NULL!	#NULL!	#NULL!	#NULL!
42-5	1	2	69	#NULL!	1	#NULL!	1	1	1	0	0	0	0	4	51	1	0	1	0	0	0	0	0	0	0	0	210	1	0	0	0	0	0	0	0	0	0	0	0	0	0	1	1	1	0	0	0	0	9
42-50	1	2	69	1	1	24	1	0	0	0	0	0	0	2	47	1	0	0	0	0	1	0	0	0	0	0	180	1	0	0	0	0	0	0	0	0	0	0	0	0	0	1	0	1	0	0	0	0	12
42-51	1	2	67	0	1	32	1	1	0	0	0	0	0	3	72	1	0	0	0	0	1	0	0	0	0	0	120	1	1	1	0	0	0	1	0	0	1	0	0	0	0	1	1	0	0	0	0	0	17
42-52	1	2	58	1	1	24	1	1	1	0	0	0	0	4	39	1	0	0	0	0	0	0	1	0	0	0	#NULL!	#NULL!	#NULL!	#NULL!	#NULL!	#NULL!	#NULL!	0	0	0	0	0	0	0	0	1	0	0	0	0	0	0	0
42-6	1	2	81	#NULL!	1	#NULL!	1	1	0	0	0	0	0	3	46	1	0	0	0	0	0	0	1	0	0	0	120	2	0	0	0	0	0	0	0	0	0	0	0	0	0	1	0	0	0	0	0	0	0
42-7	1	2	24	1	1	24	0	0	0	0	0	0	0	1	40	1	0	0	0	0	0	0	1	0	0	0	240	1	0	0	0	0	0	0	0	0	0	0	0	0	0	1	1	1	0	0	0	0	4
42-8	1	2	75	0	1	24	0	0	0	0	0	0	0	3	59	1	0	0	1	0	0	0	0	0	0	0	60	1	0	0	0	0	0	0	0	0	0	0	0	0	0	1	0	0	0	0	0	#NULL!	1
42-9	1	2	55	0	1	17	1	0	0	0	0	0	0	1	47	3	0	0	0	0	1	0	0	0	0	0	300	3	1	1	0	0	0	0	0	0	0	0	0	0	0	1	0	0	0	0	0	0	0
43-1	2	2	78	0	#NULL!	#NULL!	1	1	0	0	0	0	0	#NULL!	34	3	0	0	0	0	0	0	1	0	0	0	150	2	0	0	0	0	0	0	0	0	0	0	0	0	0	1	0	0	0	0	0	#NULL!	0
43-10	2	2	92	#NULL!	1	#NULL!	1	1	0	0	0	0	0	3	52	1	0	0	0	0	1	0	0	0	0	0	60	1	1	1	0	0	0	0	0	0	0	0	0	0	0	1	0	0	0	0	0	#NULL!	0
43-11	2	2	87	#NULL!	1	23	1	0	0	0	1	0	1	3	62	3	0	0	0	1	0	0	0	0	0	0	333	1	0	0	0	0	0	0	0	0	0	0	0	0	0	1	1	1	0	0	0	#NULL!	2
43-12	2	2	30	#NULL!	1	18	1	0	0	0	0	0	1	4	35	1	0	0	0	0	1	0	0	0	0	0	120	1	0	0	0	0	0	0	0	0	0	0	0	0	0	1	0	0	0	0	0	#NULL!	0
43-13	2	2	68	#NULL!	1	25	0	0	0	0	0	0	0	3	41	3	0	0	0	0	1	0	0	0	0	0	360	3	1	1	0	0	0	0	0	0	0	0	0	0	0	1	0	0	0	0	0	#NULL!	0
43-14	2	2	57	0	#NULL!	17	0	0	0	0	0	0	0	2	29	3	0	1	0	0	0	0	0	0	0	0	600	1	0	0	0	0	0	0	0	0	0	0	0	0	0	1	0	1	0	0	0	#NULL!	0
43-15	2	2	59	0	#NULL!	32	1	1	0	0	0	1	0	3	24	3	0	1	0	0	0	0	0	0	0	0	183	1	1	1	0	0	0	0	0	0	0	0	0	0	0	1	0	0	0	0	0	#NULL!	0
43-16	2	2	60	1	1	30	1	0	1	0	0	0	0	#NULL!	35	3	0	0	0	0	1	0	0	0	0	0	120	1	1	1	0	0	0	0	0	0	0	0	0	0	0	1	0	0	0	0	0	#NULL!	0
43-17	2	2	85	0	1	28	1	0	1	0	0	0	1	2	49	3	0	0	0	0	0	0	1	0	0	0	165	2	0	0	0	0	0	0	0	0	0	0	0	0	0	1	0	0	0	0	0	#NULL!	0
43-18	2	2	70	0	1	28	1	0	0	0	0	0	1	3	37	3	0	0	0	0	0	0	1	0	0	0	60	2	1	1	0	0	0	0	0	0	0	0	0	0	0	1	0	0	0	0	0	#NULL!	0
43-19	2	2	24	0	#NULL!	#NULL!	0	0	0	0	0	0	0	2	56	1	0	1	0	0	0	0	0	0	0	0	60	1	0	0	0	0	0	0	0	0	0	0	0	0	0	1	1	0	0	0	0	0	5
43-2	2	2	81	#NULL!	1	29	1	1	1	0	0	0	1	3	40	1	0	0	0	0	0	0	1	0	0	0	60	2	0	0	0	0	0	0	0	0	0	0	0	0	0	1	0	0	0	0	0	#NULL!	0
43-20	2	2	77	0	1	18	1	0	0	0	0	0	1	4	42	1	0	0	0	0	0	0	1	0	0	0	120	2	0	0	0	0	0	0	0	0	0	0	0	0	0	1	0	0	0	0	0	0	0
43-21	2	2	72	1	1	30	1	0	0	0	0	0	0	2	47	1	0	1	0	0	0	0	0	0	0	0	240	1	1	1	0	0	0	0	0	0	0	0	0	0	0	1	0	0	0	0	0	#NULL!	0
43-22	2	2	68	0	#NULL!	30	1	1	0	0	0	0	0	3	44	3	0	0	0	0	1	0	0	0	0	0	240	1	1	1	0	0	0	0	0	0	0	0	0	0	0	1	0	0	0	0	0	#NULL!	0
43-23	2	2	85	0	1	#NULL!	0	0	0	0	0	0	0	3	42	1	0	0	0	0	1	0	0	0	0	0	60	1	1	1	0	0	0	0	0	0	0	0	0	0	0	1	0	0	0	0	0	#NULL!	0
43-24	2	2	77	0	4	#NULL!	1	0	0	0	0	0	1	2	36	3	0	1	0	0	0	0	0	0	0	0	360	1	0	0	0	0	0	0	0	0	0	0	0	0	0	1	0	0	0	0	0	#NULL!	0
43-25	2	2	65	1	1	28	1	1	1	0	0	1	0	3	40	3	0	0	0	0	0	0	0	1	0	0	300	1	1	1	0	0	0	0	0	0	0	0	0	0	0	1	0	0	0	0	0	#NULL!	0
43-26	2	2	58	0	4	24	1	0	0	0	0	0	1	2	29	1	0	0	0	0	1	0	0	0	0	0	60	1	1	1	0	0	0	0	0	0	0	0	0	0	0	1	0	0	0	0	0	#NULL!	0
43-27	2	2	65	0	1	32	1	1	1	0	0	0	0	3	34	3	0	0	0	0	1	0	0	0	0	0	180	1	1	1	0	0	0	0	0	0	0	0	0	0	0	1	0	0	0	0	0	#NULL!	0
43-28	2	2	46	0	1	21	0	0	0	0	0	0	0	2	32	3	0	0	0	1	0	0	0	0	0	0	120	1	1	1	0	0	0	0	0	0	0	0	0	0	0	1	0	0	0	0	0	0	0
43-29	2	2	80	0	1	25	1	0	0	0	0	1	1	4	69	1	0	0	0	0	1	0	0	0	0	0	72	1	0	0	0	0	0	0	0	0	0	0	0	0	0	1	1	1	0	1	1	1	1
43-3	2	2	31	#NULL!	4	24	1	0	0	0	1	0	0	2	52	1	0	0	0	0	1	0	0	0	0	0	240	1	0	0	0	0	0	0	0	0	0	0	0	0	0	1	0	0	0	0	0	#NULL!	0
43-30	2	2	83	0	1	32	1	1	0	0	0	0	1	3	#NULL!	3	0	0	0	0	0	0	1	0	0	0	240	2	0	0	0	0	0	0	#NULL!	0	0	0	0	0	0	1	#NULL!	0	#NULL!	0	0	#NULL!	0
43-31	2	2	76	1	1	#NULL!	#NULL!	0	0	0	0	0	0	2	#NULL!	1	0	0	0	0	0	0	0	0	0	1	99	2	0	0	0	0	0	0	0	0	0	0	0	0	0	1	0	0	0	0	0	0	0
43-32	2	2	63	0	1	37	1	0	1	0	0	0	1	#NULL!	#NULL!	3	0	0	0	0	0	0	1	0	0	0	60	2	0	0	0	0	0	0	0	0	0	0	0	0	0	1	#NULL!	0	0	0	0	#NULL!	0
43-33	2	2	72	0	1	27	1	0	0	0	0	0	1	3	#NULL!	3	0	0	0	0	1	0	0	0	0	0	480	1	0	0	0	0	0	0	0	0	0	0	0	0	0	1	0	0	0	0	0	#NULL!	0
43-34	2	2	20	0	1	39	1	0	0	0	0	0	1	2	#NULL!	3	0	0	0	0	1	0	0	0	0	0	321	1	0	0	0	0	0	0	0	0	0	0	0	0	0	1	0	0	0	0	0	#NULL!	0
43-35	2	2	75	0	1	27	1	0	0	0	0	0	1	#NULL!	#NULL!	3	0	0	0	0	1	0	0	0	0	0	420	1	0	0	0	0	0	0	0	0	0	0	0	0	0	1	0	0	0	0	0	0	0
43-36	2	2	69	1	1	22	1	0	0	0	1	0	1	4	#NULL!	1	0	0	0	0	0	0	1	0	0	0	60	2	0	0	0	0	0	0	0	0	0	0	0	0	0	1	0	0	0	0	0	0	0
43-37	2	2	73	1	1	#NULL!	1	0	0	0	0	0	1	2	#NULL!	3	0	0	0	0	0	0	1	0	0	0	240	2	0	0	0	0	0	0	0	0	0	0	0	0	0	1	0	0	0	0	0	#NULL!	0
43-38	2	2	72	0	1	29	1	0	0	0	0	0	1	2	#NULL!	3	0	0	0	0	1	0	0	0	0	0	180	1	0	0	0	0	0	1	0	0	0	1	0	0	0	1	0	0	0	0	0	#NULL!	0
43-39	2	2	41	0	1	20	1	0	0	0	0	0	1	2	#NULL!	1	0	0	0	0	0	0	1	0	0	0	120	2	0	0	0	0	0	0	0	0	0	0	0	0	0	1	0	0	0	0	0	#NULL!	0
43-4	2	2	82	0	#NULL!	#NULL!	1	1	0	0	0	0	1	#NULL!	44	3	0	0	0	0	1	0	0	0	0	0	180	1	0	0	0	0	0	0	#NULL!	0	0	0	0	0	0	1	#NULL!	0	#NULL!	0	0	#NULL!	0
43-40	2	2	45	0	1	19	1	0	0	0	0	0	1	#NULL!	#NULL!	3	0	0	0	0	0	0	0	0	0	0	600	1	0	0	0	0	0	0	0	0	0	0	0	0	0	1	0	0	0	0	0	#NULL!	0
43-41	2	2	84	0	1	#NULL!	0	0	0	0	0	0	0	4	45	3	0	0	0	0	0	0	1	0	0	0	480	3	0	0	0	0	0	0	0	0	0	0	0	0	0	1	0	0	0	0	0	#NULL!	0
43-42	2	2	72	0	1	25	1	1	0	0	0	0	0	2	40	3	0	0	0	0	0	0	1	0	0	0	240	3	1	1	0	0	0	0	0	0	0	0	0	0	0	1	0	0	0	0	0	#NULL!	0
43-43	2	2	81	0	1	28	1	1	0	0	0	0	0	3	45	3	0	0	0	0	0	0	1	0	0	0	279	1	0	0	0	0	0	0	0	0	0	0	0	0	0	1	0	0	0	#NULL!	#NULL!	#NULL!	#NULL!
43-44	2	2	81	1	#NULL!	23	1	1	0	0	0	0	1	2	42	3	0	1	0	0	0	0	0	0	0	0	141	1	1	1	0	0	0	0	0	0	0	0	0	0	0	1	0	0	0	0	0	#NULL!	0
43-45	2	2	73	0	1	26	1	1	0	0	0	0	0	2	44	3	0	0	0	0	0	0	1	0	0	0	180	1	1	1	0	0	0	0	0	0	0	0	0	0	0	1	0	0	0	0	0	#NULL!	0
43-5	2	2	78	1	1	24	1	0	0	0	0	1	0	4	58	1	0	0	0	0	1	0	0	0	0	0	120	1	0	0	0	0	0	1	1	0	1	0	0	0	0	1	1	0	0	1	1	1	#NULL!
43-6	2	2	68	#NULL!	1	27	1	1	0	0	0	0	1	2	26	1	0	0	0	0	0	0	1	0	0	0	120	3	0	0	0	0	0	0	0	0	0	0	0	0	0	1	0	0	0	0	0	#NULL!	0
43-7	2	2	42	#NULL!	1	23	1	1	0	0	0	0	0	3	39	3	0	0	0	0	0	1	0	0	0	0	120	1	1	1	0	0	0	0	0	0	0	0	0	0	0	1	0	0	0	0	0	0	0
43-8	2	2	79	#NULL!	1	29	1	0	0	1	0	0	0	2	52	3	0	0	0	0	1	0	0	0	0	0	240	3	1	1	0	0	0	0	0	0	0	0	0	0	0	1	0	0	0	0	0	#NULL!	0
43-9	2	2	67	#NULL!	1	25	1	1	1	1	0	0	1	2	41	3	0	0	0	0	0	1	0	0	0	0	153	1	1	1	0	0	0	0	0	0	0	0	0	0	0	1	0	0	0	0	0	#NULL!	0
45-1	2	2	65	1	1	26	1	0	0	0	1	0	0	3	54	3	0	1	0	0	0	0	0	0	0	0	180	1	0	0	0	0	0	0	0	0	0	0	0	0	0	1	0	0	0	0	0	#NULL!	0
45-11	2	2	35	0	1	24	0	0	0	0	0	0	0	#NULL!	21	3	0	1	0	0	0	0	0	0	0	0	#NULL!	1	0	0	0	0	0	0	#NULL!	0	0	0	0	0	0	1	#NULL!	0	#NULL!	0	0	#NULL!	0
45-12	2	2	76	0	3	28	1	1	1	0	0	0	0	#NULL!	41	3	0	1	0	0	0	0	0	0	0	0	#NULL!	1	0	0	0	0	0	0	#NULL!	0	0	0	0	0	0	1	#NULL!	0	#NULL!	0	1	1	0
45-13	2	2	69	1	3	29	1	1	0	0	0	0	0	#NULL!	30	3	0	1	0	0	0	0	0	0	0	0	#NULL!	#NULL!	#NULL!	#NULL!	#NULL!	#NULL!	#NULL!	#NULL!	#NULL!	0	0	0	0	0	0	1	#NULL!	0	#NULL!	0	0	#NULL!	0
45-14	2	2	72	1	1	24	1	0	0	0	0	0	1	#NULL!	55	1	0	1	0	0	0	0	0	0	0	0	#NULL!	1	0	0	0	0	0	1	0	0	0	0	0	0	0	1	1	0	0	1	1	1	#NULL!
45-15	2	2	82	0	1	20	1	1	0	0	0	0	0	#NULL!	52	1	0	1	0	0	0	0	0	0	0	0	#NULL!	1	0	0	0	0	0	0	#NULL!	0	0	0	0	0	0	1	#NULL!	0	#NULL!	0	0	#NULL!	0
45-16	2	2	56	1	1	26	1	0	0	0	0	0	0	#NULL!	26	3	0	1	0	0	0	0	0	0	0	0	#NULL!	1	0	0	0	0	0	0	#NULL!	0	0	0	0	0	0	1	#NULL!	0	#NULL!	0	#NULL!	#NULL!	0
45-17	2	2	67	0	1	26	0	0	0	0	0	0	0	#NULL!	30	3	0	1	0	0	0	0	0	0	0	0	#NULL!	1	0	0	0	0	0	0	#NULL!	0	0	0	0	0	0	1	#NULL!	0	#NULL!	0	0	#NULL!	0
45-18	2	2	37	0	1	25	0	0	0	0	0	0	0	#NULL!	21	3	0	1	0	0	0	0	0	0	0	0	110	1	0	0	0	0	0	0	#NULL!	0	0	0	0	0	0	1	#NULL!	0	#NULL!	0	0	#NULL!	0
45-19	2	2	60	#NULL!	1	24	1	0	0	0	0	0	0	#NULL!	30	3	0	1	0	0	0	0	0	0	0	0	#NULL!	1	0	0	0	0	0	0	#NULL!	0	0	0	0	0	0	1	#NULL!	0	#NULL!	0	0	#NULL!	0
45-2	2	2	83	0	1	22	1	1	0	0	0	0	0	2	61	1	0	1	0	0	0	0	0	0	0	0	60	1	1	1	0	0	0	0	0	0	0	0	0	0	0	1	0	0	0	0	0	#NULL!	0
45-20	2	2	62	1	#NULL!	23	1	0	0	0	0	0	0	#NULL!	62	3	0	1	0	0	0	0	0	0	0	0	#NULL!	1	0	0	0	0	0	0	0	0	0	0	0	0	0	1	0	0	0	0	0	0	0
45-21	2	2	65	0	#NULL!	25	1	0	0	0	1	0	0	#NULL!	69	3	0	1	0	0	0	0	0	0	0	0	#NULL!	1	0	0	0	0	0	0	0	0	0	0	0	0	0	1	0	1	0	#NULL!	0	0	#NULL!
45-22	2	2	26	0	#NULL!	19	1	0	0	0	0	0	0	#NULL!	39	3	0	1	0	0	0	0	0	0	0	0	#NULL!	1	0	0	0	0	0	0	0	0	0	0	0	0	0	1	0	0	0	0	0	0	0
45-23	2	2	93	1	1	#NULL!	#NULL!	0	0	0	0	0	0	#NULL!	47	3	0	0	0	0	0	1	0	0	0	0	#NULL!	1	0	0	0	0	0	0	0	0	0	0	0	0	0	1	0	1	0	0	0	#NULL!	0
45-24	2	2	42	0	#NULL!	#NULL!	1	1	0	0	0	0	1	#NULL!	33	3	0	1	0	0	0	0	0	0	0	0	#NULL!	1	0	0	0	0	0	0	0	0	0	0	0	0	0	1	0	0	0	0	0	#NULL!	0
45-25	2	2	24	0	1	#NULL!	1	0	0	0	0	0	1	#NULL!	24	3	0	1	0	0	0	0	0	0	0	0	#NULL!	1	0	0	0	0	0	0	0	0	0	0	0	0	0	1	0	0	0	0	0	#NULL!	0
45-26	2	2	76	1	1	#NULL!	#NULL!	0	0	0	0	0	0	#NULL!	46	3	0	1	0	0	0	0	0	0	0	0	#NULL!	1	0	0	0	0	0	1	0	0	0	1	0	0	0	1	0	0	0	0	0	#NULL!	0
45-28	2	2	67	1	1	#NULL!	1	0	0	0	0	1	0	3	52	3	0	0	0	1	0	0	0	0	0	0	#NULL!	1	0	0	0	0	0	0	0	0	0	0	0	0	0	1	0	0	#NULL!	0	0	#NULL!	0
45-29	2	2	23	0	1	#NULL!	0	0	0	0	0	0	0	2	29	3	0	1	0	0	0	0	0	0	0	0	#NULL!	1	0	0	0	0	0	0	0	0	0	0	0	0	0	1	0	0	0	0	0	#NULL!	0
45-3	2	2	27	0	1	23	1	0	0	0	0	0	1	1	24	3	0	1	0	0	0	0	0	0	0	0	270	1	0	0	0	0	0	0	0	0	0	0	0	0	0	1	0	0	#NULL!	0	0	#NULL!	0
45-30	2	2	79	0	#NULL!	#NULL!	1	1	1	0	0	0	0	#NULL!	29	3	0	1	0	0	0	0	0	0	0	0	#NULL!	1	0	0	0	0	0	0	0	0	0	0	0	0	0	1	0	0	0	0	0	#NULL!	0
45-31	2	2	79	1	#NULL!	#NULL!	1	1	0	0	0	0	0	#NULL!	34	3	0	0	0	0	0	1	0	0	0	0	#NULL!	1	0	0	0	0	0	1	0	0	0	1	0	0	0	1	0	0	#NULL!	0	0	#NULL!	0
45-32	2	2	47	0	1	#NULL!	0	0	0	0	0	0	0	2	32	3	0	1	0	0	0	0	0	0	0	0	#NULL!	1	0	0	0	0	0	0	#NULL!	0	0	0	0	0	0	1	#NULL!	0	#NULL!	0	0	#NULL!	0
45-33	2	2	73	0	#NULL!	#NULL!	1	1	0	0	0	0	0	2	37	3	0	1	0	0	0	0	0	0	0	0	#NULL!	1	0	0	0	0	0	0	0	0	0	0	0	0	0	1	0	0	0	0	0	#NULL!	0
45-34	2	2	48	1	1	#NULL!	1	0	0	0	0	0	0	3	35	3	0	1	0	0	0	0	0	0	0	0	#NULL!	1	0	0	0	0	0	0	0	0	0	0	0	0	0	1	0	0	0	0	0	0	0
45-35	2	2	74	0	1	#NULL!	1	0	0	0	0	0	1	#NULL!	33	3	0	1	0	0	0	0	0	0	0	0	#NULL!	1	0	0	0	0	0	0	#NULL!	0	0	0	0	0	0	1	#NULL!	0	#NULL!	0	0	#NULL!	0
45-36	2	2	33	0	1	#NULL!	#NULL!	0	0	0	0	0	0	2	16	3	0	1	0	0	0	0	0	0	0	0	#NULL!	1	0	0	0	0	0	0	#NULL!	0	0	0	0	0	0	1	#NULL!	0	#NULL!	0	0	0	0
45-4	2	2	33	1	3	22	0	0	0	0	0	0	0	4	31	1	0	1	0	0	0	0	0	0	0	0	#NULL!	1	0	0	0	0	0	0	#NULL!	0	0	0	0	0	0	1	#NULL!	0	#NULL!	0	0	0	0
45-5	2	2	61	1	1	28	1	0	0	0	1	0	1	2	25	3	0	0	0	1	0	0	0	0	0	0	#NULL!	1	0	0	0	0	0	0	#NULL!	0	0	0	0	0	0	1	#NULL!	0	#NULL!	0	0	#NULL!	0
45-6	2	2	61	1	1	26	1	1	0	0	1	0	0	#NULL!	26	3	0	1	0	0	0	0	0	0	0	0	#NULL!	1	0	0	0	0	0	0	#NULL!	0	0	1	0	0	0	1	#NULL!	0	#NULL!	0	0	#NULL!	0
45-7	2	2	76	0	1	24	1	1	1	0	0	0	1	#NULL!	34	3	0	1	0	0	0	0	0	0	0	0	#NULL!	1	0	0	0	0	0	0	#NULL!	0	0	0	0	0	0	0	#NULL!	#NULL!	#NULL!	0	0	#NULL!	0
45-8	2	2	92	1	1	#NULL!	1	1	0	0	0	0	0	#NULL!	57	1	0	1	0	0	0	0	0	0	0	0	#NULL!	1	0	0	0	0	0	0	0	0	0	0	0	0	0	1	0	0	0	0	0	0	0
45-9	2	2	23	1	1	31	1	0	0	0	0	0	1	#NULL!	37	1	0	1	0	0	0	0	0	0	0	0	#NULL!	1	0	0	0	0	0	0	0	0	0	0	0	0	0	1	0	0	0	#NULL!	#NULL!	#NULL!	#NULL!
46-1	1	2	82	#NULL!	1	#NULL!	1	1	0	0	0	1	0	2	39	3	0	0	0	0	1	0	0	0	0	0	150	1	1	1	0	0	0	0	0	0	0	0	0	0	0	1	0	0	0	0	0	#NULL!	0
46-10	1	2	81	0	1	#NULL!	1	0	0	0	0	0	1	1	55	1	0	0	0	0	0	0	1	0	0	0	180	3	0	0	0	0	0	0	0	0	0	0	0	0	0	5	0	0	0	0	0	#NULL!	0
46-11	1	2	38	1	3	#NULL!	1	1	1	0	0	0	0	5	56	1	0	0	0	0	1	0	0	0	0	0	300	1	0	0	0	0	0	1	0	1	0	0	0	0	1	5	0	0	0	0	0	0	8
46-12	1	2	60	1	1	#NULL!	1	0	0	0	1	0	0	2	54	1	0	0	0	0	1	0	0	0	0	0	180	1	0	0	0	0	0	0	0	0	0	0	0	0	0	5	0	0	0	0	0	0	0
46-13	1	2	90	0	1	#NULL!	1	1	1	0	0	0	1	3	47	1	0	0	0	0	0	0	1	0	0	0	180	3	0	0	0	0	0	1	0	0	0	0	0	0	0	5	0	0	0	0	0	0	0
46-14	1	2	57	1	1	#NULL!	1	0	0	0	1	0	0	3	82	3	1	0	0	0	1	0	0	0	0	0	300	3	0	0	0	0	0	0	0	0	0	0	0	0	0	5	0	0	0	0	0	0	0
46-15	1	2	39	1	1	#NULL!	0	0	0	0	0	0	0	4	66	1	0	1	0	0	0	0	0	0	0	0	240	1	0	0	0	0	0	0	0	0	0	0	0	0	0	5	1	1	0	0	0	0	7
46-16	1	2	25	1	1	#NULL!	0	0	0	0	0	0	0	1	26	3	0	0	0	0	0	0	1	0	0	0	435	1	0	0	0	0	0	0	0	0	0	0	0	0	0	5	0	0	0	0	0	0	0
46-17	1	2	49	0	1	#NULL!	1	0	0	0	0	0	1	2	32	3	0	0	0	0	1	0	0	0	0	0	300	3	0	0	0	0	0	0	0	0	0	0	0	0	0	5	0	0	0	0	0	#NULL!	0
46-18	1	2	55	0	1	#NULL!	1	1	0	0	0	0	1	2	29	3	0	1	0	0	0	0	0	0	0	0	360	1	1	1	0	0	0	0	0	0	0	0	0	0	0	1	0	0	0	0	0	0	0
46-19	1	2	50	1	1	#NULL!	1	0	0	0	0	0	1	#NULL!	32	3	0	0	1	0	0	0	0	0	0	0	270	1	1	1	0	0	0	0	0	0	0	0	0	0	0	1	0	0	0	0	0	#NULL!	0
46-2	1	2	23	#NULL!	1	24	1	0	0	0	0	0	0	2	24	3	0	1	0	0	0	0	0	0	0	0	90	1	1	1	0	0	0	0	0	0	0	0	0	0	0	1	0	0	0	0	0	#NULL!	0
46-20	1	2	23	1	1	24	1	0	0	0	0	0	0	2	24	3	0	1	0	0	0	0	0	0	0	0	90	1	1	1	0	0	0	0	0	0	0	0	0	0	0	1	0	0	0	0	0	#NULL!	0
46-21	1	2	82	1	1	#NULL!	1	1	0	0	0	1	0	2	39	3	0	0	0	0	1	0	0	0	0	0	150	1	1	1	0	0	0	0	0	0	0	0	0	0	0	1	0	0	0	0	0	0	0
46-22	1	2	28	1	3	#NULL!	1	0	0	0	0	0	1	#NULL!	23	3	0	1	0	0	0	0	0	0	0	0	60	1	1	1	0	0	0	0	0	0	0	0	0	0	0	1	0	0	0	0	0	#NULL!	0
46-23	1	2	70	0	1	#NULL!	1	0	0	0	1	0	0	1	50	3	0	1	0	0	0	0	0	0	0	0	141	1	0	0	0	0	0	0	0	0	0	0	0	0	0	1	0	0	0	0	0	#NULL!	0
46-24	1	2	82	0	1	#NULL!	1	1	0	0	0	0	0	3	41	3	0	0	0	0	0	0	1	0	0	0	120	2	0	0	0	0	0	1	0	0	1	0	0	0	0	1	0	0	0	0	0	#NULL!	0
46-25	1	2	68	0	1	#NULL!	1	1	1	0	0	0	1	2	48	3	0	1	0	0	0	0	0	0	0	0	60	1	0	0	0	0	0	0	0	0	0	0	0	0	0	1	0	0	0	0	0	#NULL!	0
46-26	1	2	23	1	1	24	1	0	0	0	0	0	0	2	32	3	0	1	0	0	0	0	0	0	0	0	90	1	0	0	0	0	0	0	0	0	0	0	0	0	0	1	0	0	0	0	0	#NULL!	0
46-27	1	2	77	0	1	#NULL!	1	1	0	0	0	0	1	2	64	3	0	0	0	0	1	0	0	0	0	0	300	1	0	0	0	0	0	0	0	0	0	0	0	0	0	1	1	0	0	0	0	0	2
46-28	1	2	70	1	1	#NULL!	0	0	0	0	0	0	0	2	37	3	0	0	0	0	0	0	1	0	0	0	180	3	0	0	0	0	0	0	0	0	0	0	0	0	0	1	0	0	0	0	0	#NULL!	0
46-29	1	2	57	1	1	23	1	0	0	0	0	0	0	3	37	3	0	1	0	0	0	0	0	0	0	0	420	1	1	1	0	0	0	0	0	0	0	0	0	0	0	1	0	0	0	0	0	#NULL!	0
46-3	1	2	50	#NULL!	1	#NULL!	1	0	0	0	0	0	1	2	32	3	0	0	1	0	0	0	0	0	0	0	270	1	1	1	0	0	0	0	0	0	0	0	0	0	0	1	0	0	0	0	0	#NULL!	0
46-30	1	2	75	0	1	#NULL!	1	1	0	0	0	0	0	2	36	3	0	0	0	0	0	0	1	0	0	0	120	3	0	0	0	0	0	0	0	0	0	0	0	0	0	1	0	0	0	0	0	0	0
46-31	1	2	42	1	#NULL!	#NULL!	0	0	0	0	0	0	0	#NULL!	52	1	0	1	0	0	0	0	0	0	0	0	300	1	0	0	0	0	0	0	0	0	0	0	0	0	0	1	1	1	0	0	0	0	#NULL!
46-32	1	2	60	1	1	#NULL!	1	0	0	0	0	0	0	2	36	3	0	0	0	1	0	0	0	0	0	0	240	3	0	0	0	0	0	1	0	0	0	1	0	0	0	1	0	0	0	0	0	#NULL!	0
46-33	1	2	54	1	1	#NULL!	1	1	1	0	0	0	1	3	38	3	0	0	0	0	0	0	1	0	0	0	240	3	0	0	0	0	0	0	0	0	0	0	0	0	0	1	0	0	0	0	0	0	0
46-34	1	2	46	1	1	#NULL!	1	0	0	0	0	0	1	3	57	3	0	1	0	0	0	0	0	0	0	0	300	1	0	0	0	0	0	0	0	0	0	0	0	0	0	1	0	0	0	0	0	#NULL!	0
46-35	1	2	94	1	#NULL!	#NULL!	#NULL!	0	0	0	0	0	0	3	47	3	0	1	0	0	0	0	0	0	0	0	630	1	1	1	0	0	0	0	0	0	0	0	0	0	0	1	0	0	0	0	0	0	1
46-36	1	2	28	1	1	32	0	0	0	0	0	0	0	2	29	1	0	0	0	0	0	0	1	0	0	0	180	1	0	0	0	0	0	0	0	0	0	0	0	0	0	1	0	1	0	0	0	#NULL!	0
46-37	1	2	77	1	1	#NULL!	1	0	0	0	1	0	0	3	45	1	0	1	0	0	0	0	0	0	0	0	180	1	0	0	0	0	0	0	0	0	0	0	0	0	0	1	0	0	0	0	0	#NULL!	0
46-38	1	2	55	0	1	19	1	1	0	0	0	0	0	2	39	3	0	0	0	0	1	0	0	0	0	0	240	3	0	0	0	0	0	0	0	0	0	0	0	0	0	1	0	0	0	0	0	0	0
46-39	1	2	57	0	1	#NULL!	1	1	0	0	0	0	0	3	35	3	0	0	0	0	0	0	1	0	0	0	240	2	0	0	0	0	0	0	0	0	0	0	0	0	0	1	0	1	0	0	0	#NULL!	0
46-4	1	2	55	#NULL!	1	#NULL!	1	1	0	0	0	0	1	2	29	3	0	1	0	0	0	0	0	0	0	0	360	1	1	1	0	0	0	0	0	0	0	0	0	0	0	1	0	0	0	0	0	#NULL!	0
46-40	1	2	53	0	1	20	1	0	0	0	0	0	0	1	51	3	0	1	0	0	0	0	0	0	0	0	360	1	0	0	0	0	0	0	0	0	0	0	0	0	0	1	0	0	0	0	0	#NULL!	0
46-41	1	2	71	1	1	21	1	0	0	0	0	0	0	2	41	3	0	0	0	0	0	0	1	0	0	0	180	3	0	0	0	0	0	0	0	0	0	0	0	0	0	1	0	0	0	0	0	0	0
46-42	1	2	41	1	#NULL!	24	0	0	0	0	0	0	0	#NULL!	47	1	0	1	0	0	0	0	0	0	0	0	120	1	0	0	0	0	0	0	0	0	0	0	0	0	0	1	1	1	0	0	0	#NULL!	4
46-43	1	2	69	1	1	#NULL!	1	1	0	0	0	0	0	3	46	3	0	1	0	0	0	0	0	0	0	0	405	1	0	0	0	0	0	0	0	0	0	0	0	0	0	1	0	0	0	0	0	0	0
46-44	1	2	94	0	1	#NULL!	1	0	1	0	0	0	1	3	#NULL!	1	0	0	0	0	0	0	1	0	0	0	135	2	0	0	0	0	0	0	0	0	0	0	0	0	0	1	0	0	0	0	0	#NULL!	0
46-45	1	2	41	0	#NULL!	#NULL!	0	0	0	0	0	0	0	3	34	3	0	1	0	0	0	0	0	0	0	0	420	1	1	1	0	0	0	0	0	0	0	0	0	0	0	1	0	0	0	0	0	#NULL!	0
46-46	1	2	71	0	1	#NULL!	0	0	0	0	0	0	0	3	37	3	0	0	0	0	0	0	1	0	0	0	180	1	0	0	0	0	0	0	0	0	0	0	0	0	0	1	0	0	0	0	0	0	0
46-47	1	2	75	1	1	#NULL!	1	0	0	0	0	0	1	2	#NULL!	3	0	0	0	0	0	0	1	0	0	1	#NULL!	#NULL!	#NULL!	#NULL!	#NULL!	#NULL!	#NULL!	#NULL!	#NULL!	0	0	0	0	0	0	0	#NULL!	#NULL!	#NULL!	#NULL!	#NULL!	#NULL!	#NULL!
46-48	1	2	#NULL!	#NULL!	#NULL!	#NULL!	#NULL!	0	0	0	0	0	0	#NULL!	#NULL!	#NULL!	0	0	0	0	0	0	0	0	0	0	#NULL!	#NULL!	#NULL!	#NULL!	#NULL!	#NULL!	#NULL!	#NULL!	#NULL!	0	0	0	0	0	0	0	#NULL!	#NULL!	#NULL!	#NULL!	#NULL!	#NULL!	#NULL!
46-49	1	2	52	1	#NULL!	32	1	1	1	0	0	0	0	#NULL!	#NULL!	1	0	1	0	0	0	0	0	0	0	0	360	1	0	0	0	0	0	0	0	0	0	0	0	0	0	1	1	1	0	0	0	0	18
46-5	1	2	28	#NULL!	3	#NULL!	1	0	0	0	0	0	1	2	23	3	0	1	0	0	0	0	0	0	0	0	60	1	1	1	0	0	0	0	0	0	0	0	0	0	0	1	0	0	0	0	0	#NULL!	0
46-50	1	2	77	0	#NULL!	#NULL!	1	1	0	0	0	1	0	2	44	3	0	0	0	0	1	0	0	0	0	0	300	1	0	0	0	0	0	0	0	0	0	0	0	0	0	1	1	0	0	0	0	#NULL!	3
46-52	1	2	#NULL!	#NULL!	#NULL!	#NULL!	#NULL!	0	0	0	0	0	0	#NULL!	#NULL!	#NULL!	0	0	0	0	0	0	0	0	0	0	#NULL!	#NULL!	#NULL!	#NULL!	#NULL!	#NULL!	#NULL!	#NULL!	#NULL!	0	0	0	0	0	0	0	#NULL!	#NULL!	#NULL!	#NULL!	#NULL!	#NULL!	#NULL!
46-53	1	2	31	1	#NULL!	#NULL!	0	0	0	0	0	0	0	#NULL!	27	1	0	0	0	1	0	0	0	0	0	0	#NULL!	#NULL!	#NULL!	#NULL!	#NULL!	#NULL!	#NULL!	0	0	0	0	0	0	0	0	1	0	0	0	0	0	0	0
46-54	1	2	74	0	#NULL!	#NULL!	1	0	0	0	0	0	1	#NULL!	49	3	0	1	0	0	0	0	0	0	0	0	#NULL!	#NULL!	#NULL!	#NULL!	#NULL!	#NULL!	#NULL!	1	0	1	0	0	0	0	0	1	1	0	#NULL!	#NULL!	0	#NULL!	#NULL!
46-6	1	2	#NULL!	#NULL!	#NULL!	#NULL!	#NULL!	0	0	0	0	0	0	#NULL!	#NULL!	#NULL!	0	0	0	0	0	0	0	0	0	0	#NULL!	#NULL!	#NULL!	#NULL!	#NULL!	#NULL!	#NULL!	#NULL!	#NULL!	0	0	0	0	0	0	0	#NULL!	#NULL!	#NULL!	#NULL!	#NULL!	#NULL!	#NULL!
46-7	1	2	59	0	1	#NULL!	1	1	1	0	0	0	0	2	44	1	0	0	1	0	0	0	0	0	0	0	60	1	0	0	0	0	0	0	0	0	0	0	0	0	0	0	1	0	0	0	1	1	3
46-8	1	2	70	0	1	#NULL!	1	1	0	0	0	1	0	2	85	3	0	0	0	1	0	0	0	0	0	0	480	1	0	0	0	0	0	1	1	1	1	0	0	0	0	5	1	1	0	0	0	0	7
46-9	1	2	78	0	1	#NULL!	1	1	0	0	0	0	0	2	105	1	0	0	0	0	1	0	0	0	0	0	165	1	0	0	0	0	0	1	1	0	1	0	0	0	0	5	1	1	0	#NULL!	#NULL!	0	#NULL!
47-1	1	2	74	#NULL!	1	#NULL!	1	1	0	0	0	0	0	2	56	3	1	0	0	0	0	0	0	0	0	0	240	1	0	0	0	0	0	0	0	0	0	0	0	0	0	1	0	0	0	0	0	#NULL!	0
47-10	1	2	56	0	1	38	1	1	0	0	0	0	0	3	57	3	1	0	0	0	0	0	0	0	0	0	315	3	1	1	0	0	0	0	0	0	0	0	0	0	0	1	0	0	0	0	0	#NULL!	0
47-11	1	2	55	0	1	19	0	0	0	0	0	0	0	3	51	3	0	0	0	0	1	0	0	0	0	0	135	1	0	0	0	0	0	0	0	0	0	0	0	0	0	1	0	0	0	0	0	#NULL!	0
47-12	1	2	49	1	1	28	1	1	0	0	0	0	0	1	43	3	0	0	0	0	1	0	0	0	0	0	180	1	1	1	0	0	0	0	0	0	0	0	0	0	0	1	0	0	0	0	0	#NULL!	0
47-13	1	2	57	0	1	#NULL!	1	0	0	0	0	0	1	2	49	3	1	0	0	0	0	0	0	0	0	0	300	1	0	0	0	0	0	0	0	0	0	0	0	0	0	1	0	0	0	0	0	#NULL!	0
47-14	1	2	25	0	1	22	0	0	0	0	0	0	0	2	47	1	0	0	1	0	0	0	0	0	0	0	270	1	0	0	0	0	0	1	0	0	0	0	0	0	0	1	0	0	0	0	0	#NULL!	0
47-15	1	2	81	0	1	34	1	1	0	0	0	0	0	3	71	1	1	0	0	0	0	0	0	0	0	0	105	1	0	0	0	0	0	0	0	0	0	0	0	0	0	1	0	0	0	0	0	#NULL!	0
47-16	1	2	#NULL!	1	1	26	0	0	0	0	0	0	0	2	#NULL!	3	0	0	0	0	0	0	0	1	0	0	390	3	0	0	0	0	0	0	0	0	0	0	0	0	0	1	0	0	0	0	#NULL!	#NULL!	#NULL!
47-17	1	2	40	0	1	29	1	0	0	0	1	0	0	2	#NULL!	3	0	0	0	0	0	0	0	0	0	1	300	3	1	1	0	0	0	0	#NULL!	0	0	0	0	0	0	5	#NULL!	0	#NULL!	#NULL!	#NULL!	#NULL!	#NULL!
47-18	1	2	#NULL!	1	1	24	0	0	0	0	0	0	0	3	#NULL!	3	0	0	0	1	0	0	0	0	0	0	120	1	0	0	0	0	0	0	0	0	0	0	0	0	0	5	0	0	0	0	0	#NULL!	0
47-19	1	2	63	1	1	28	1	0	0	0	1	0	0	2	#NULL!	3	0	0	0	0	0	0	1	0	0	0	315	1	0	0	0	0	0	0	0	0	0	0	0	0	0	1	0	0	0	0	0	#NULL!	0
47-2	1	2	66	#NULL!	1	25	0	0	0	0	0	0	0	3	54	3	1	0	0	0	0	0	0	0	0	0	345	3	0	0	0	0	0	0	0	0	0	0	0	0	0	1	0	0	0	0	0	0	0
47-3	1	2	29	1	1	28	1	0	0	0	0	0	0	2	58	3	1	0	0	0	0	0	0	0	0	0	270	1	0	0	0	0	0	0	0	0	0	0	0	0	0	1	0	0	0	0	0	0	0
47-4	1	2	60	1	1	#NULL!	1	1	0	0	0	0	0	2	63	3	0	0	1	0	0	0	0	0	0	0	360	1	1	1	0	0	0	0	0	0	0	0	0	0	0	5	0	0	0	0	0	0	0
47-5	1	2	49	0	1	17	0	0	0	0	0	0	0	4	59	1	1	0	0	0	0	0	0	0	0	0	615	3	0	0	0	0	0	0	0	0	0	0	0	0	0	1	0	0	0	0	0	#NULL!	0
47-6	1	2	71	1	1	26	1	0	0	0	0	0	0	2	65	3	1	0	0	0	0	0	0	0	0	0	330	1	0	0	0	0	0	0	0	0	0	0	0	0	0	1	0	0	0	0	1	1	0
47-7	1	2	70	1	1	25	1	1	0	0	0	0	0	3	91	1	0	0	0	0	0	0	0	1	0	0	120	1	0	0	0	0	0	0	0	0	0	0	0	0	0	1	0	0	1	0	0	0	0
47-8	1	2	71	1	1	27	1	1	0	0	0	0	0	2	63	3	1	0	0	0	0	0	0	0	0	0	270	3	0	0	0	0	0	0	0	0	0	0	0	0	0	1	0	0	0	0	0	#NULL!	0
47-9	1	2	60	0	1	#NULL!	0	0	0	0	0	0	0	2	61	3	1	0	0	0	0	0	0	0	0	0	240	1	0	0	0	0	0	0	0	0	0	0	0	0	0	1	0	0	0	0	0	#NULL!	0
55-1	1	1	48	0	1	21	1	1	0	0	0	0	1	3	45	3	0	0	0	0	1	0	0	0	0	0	360	1	1	1	0	0	0	1	0	0	0	0	0	1	0	1	0	0	0	0	0	0	0
55-10	1	1	75	0	1	27	1	1	0	0	0	0	1	2	45	3	0	1	0	0	0	0	0	0	0	0	300	1	0	0	0	0	0	1	1	0	1	0	0	0	0	1	0	0	0	0	0	0	0
55-11	1	1	48	1	3	26	1	0	0	0	0	0	0	3	35	1	0	0	0	0	1	0	0	0	0	0	360	1	0	0	0	0	0	1	0	0	0	0	0	1	0	1	0	0	0	0	0	0	0
55-12	1	1	90	1	1	24	1	1	0	0	0	0	1	3	54	1	0	0	0	0	1	0	0	0	0	0	270	1	0	0	0	0	0	1	1	0	1	0	0	1	0	1	0	1	0	0	0	0	0
55-13	1	1	29	0	2	24	1	0	0	0	0	0	0	3	28	1	0	0	0	0	0	0	1	0	0	0	264	3	0	0	0	0	0	0	0	0	0	0	0	0	0	1	0	0	0	0	1	1	0
55-14	1	1	62	1	3	27	1	0	1	0	1	0	1	2	48	1	0	0	0	0	0	0	1	0	0	0	270	1	0	0	0	0	0	0	0	0	0	0	0	0	0	1	0	0	0	0	0	0	0
55-15	1	1	56	1	1	20	1	1	1	0	1	0	1	3	#NULL!	3	0	0	0	0	0	0	0	0	0	1	435	1	0	0	0	0	0	1	1	0	1	0	0	0	0	1	1	1	0	0	0	0	2
55-16	1	1	46	1	2	22	1	0	0	0	0	0	0	3	41	1	1	0	0	0	0	0	0	0	0	1	75	1	0	0	0	0	0	1	0	0	0	0	0	0	0	1	0	0	0	0	0	0	0
55-17	1	1	63	1	1	23	1	1	0	0	1	0	0	2	52	3	1	0	0	0	0	0	0	0	0	0	480	3	0	0	0	0	0	0	0	0	0	0	0	0	0	1	0	1	0	0	0	0	0
55-18	1	1	48	0	1	33	1	0	1	0	1	0	0	2	46	3	1	0	0	0	0	0	0	0	0	0	240	3	0	0	0	0	0	0	0	0	0	0	0	0	0	1	0	0	0	0	0	0	0
55-19	1	1	53	0	2	20	1	0	1	0	0	0	1	2	59	3	0	0	0	0	0	0	0	0	0	1	360	3	0	0	0	0	0	0	0	0	0	0	0	0	0	1	0	1	0	0	0	0	0
55-2	1	1	88	0	1	17	1	0	0	0	0	0	1	3	56	3	0	0	0	0	0	0	1	0	0	0	240	1	0	0	0	0	0	1	0	0	1	0	0	0	0	1	0	0	0	0	0	0	0
55-20	1	1	66	0	1	19	1	0	0	0	1	0	0	3	49	3	1	0	0	0	0	0	0	0	0	1	300	3	0	0	0	0	0	0	0	0	0	0	0	0	0	1	0	0	0	0	0	0	0
55-21	1	1	58	1	3	15	1	1	1	0	0	0	1	3	40	3	0	0	0	0	0	0	0	0	0	1	150	1	0	0	0	0	0	0	0	0	0	0	0	0	0	1	0	0	0	0	0	0	0
55-22	1	1	57	0	1	30	1	0	1	0	1	0	1	2	50	3	1	0	0	0	0	0	0	0	0	0	360	1	0	0	0	0	0	1	1	0	1	1	0	0	0	1	0	0	0	0	0	0	0
55-23	1	1	43	1	1	#NULL!	1	0	1	0	0	0	1	2	#NULL!	3	0	0	0	1	0	0	0	0	0	0	420	1	0	0	0	0	0	0	0	0	0	0	0	0	0	1	0	1	0	0	0	0	0
55-24	1	1	67	0	1	21	1	1	0	1	0	0	0	3	40	3	0	0	0	0	0	1	0	0	0	0	270	1	0	0	0	0	0	0	0	0	0	0	0	0	0	1	0	0	0	0	0	0	0
55-25	1	1	36	1	3	37	0	0	0	0	0	0	0	1	32	3	0	0	0	0	1	0	0	0	0	1	270	1	0	0	0	0	0	0	0	0	0	0	0	0	0	1	0	0	0	0	0	0	0
55-26	1	1	44	0	1	23	1	0	0	0	1	0	1	3	37	3	1	0	0	0	0	0	0	0	0	1	180	1	0	0	0	0	0	0	0	0	0	0	0	0	0	1	0	0	0	0	0	0	0
55-27	1	1	66	0	1	24	0	0	0	0	0	0	0	3	36	3	0	0	0	0	1	0	0	0	0	0	360	1	1	1	0	0	0	1	1	0	0	0	0	0	0	1	0	1	0	0	0	0	0
55-28	1	1	57	1	2	17	1	0	0	0	1	0	0	3	57	3	0	0	0	1	0	0	0	0	0	0	420	1	0	0	0	0	0	1	0	1	1	0	0	0	0	1	0	1	0	0	0	0	15
55-29	1	1	57	0	1	25	1	1	0	0	0	0	0	2	57	3	1	0	0	0	0	0	0	0	0	1	780	3	0	0	0	0	0	1	0	0	1	0	0	0	0	1	0	0	0	0	0	0	0
55-3	1	1	54	1	1	22	1	0	0	0	0	0	0	2	53	1	0	1	0	0	0	0	0	0	0	0	240	1	0	0	0	0	0	1	0	0	1	0	0	0	0	1	0	0	0	0	1	1	1
55-30	1	1	19	1	1	24	0	0	0	0	0	0	0	2	#NULL!	1	0	1	0	0	0	0	0	0	0	0	180	1	0	0	0	0	0	0	0	0	0	0	0	0	0	1	0	0	0	0	0	0	0
55-31	1	1	74	0	3	33	1	1	0	0	0	0	0	2	69	3	0	1	0	0	0	0	0	0	0	0	480	1	0	0	0	0	0	1	1	0	0	0	0	0	0	1	1	0	0	0	1	1	8
55-32	1	1	90	0	1	17	1	0	0	0	0	0	0	4	80	1	0	0	0	0	1	0	0	0	0	0	240	1	0	0	0	0	0	1	1	0	1	0	0	1	1	1	0	1	0	1	1	1	0
55-33	1	1	55	0	1	28	1	1	0	0	1	0	0	2	46	3	1	0	0	0	0	0	0	0	0	0	390	3	0	0	0	0	0	1	1	0	0	0	0	0	0	1	0	1	0	0	0	0	0
55-34	1	1	48	1	1	33	1	0	0	0	1	0	0	2	50	3	1	0	0	0	0	0	0	0	0	1	420	3	1	0	0	1	0	1	0	0	1	0	0	0	0	1	0	0	0	0	0	0	0
55-35	1	1	30	1	1	27	0	0	0	0	0	0	0	2	29	3	0	0	1	0	0	0	0	0	0	0	240	1	1	1	0	0	0	0	0	0	0	0	0	0	0	1	0	0	0	0	0	0	0
55-36	1	1	83	1	1	23	1	1	1	0	0	0	0	3	49	3	0	0	0	0	1	0	0	0	0	1	180	1	0	0	0	0	0	1	0	0	0	1	0	0	0	1	0	0	#NULL!	0	0	0	0
55-37	1	1	60	0	1	#NULL!	1	1	1	0	0	0	1	2	48	3	1	0	0	0	0	0	0	0	0	1	180	1	0	0	0	0	0	1	1	0	1	1	0	0	0	1	0	1	0	0	0	0	0
55-38	1	1	42	0	3	36	1	1	1	0	0	0	1	2	43	3	0	0	0	0	0	1	0	0	0	0	180	1	0	0	0	0	0	1	1	0	0	1	0	0	0	1	0	0	0	0	0	0	0
55-39	1	1	54	0	1	24	0	0	0	0	0	0	0	2	32	3	1	0	0	0	0	0	0	0	0	0	300	1	0	0	0	0	0	0	0	0	0	0	0	0	0	1	0	0	0	0	0	0	0
55-4	1	1	66	0	1	31	1	1	0	0	0	0	0	2	58	1	0	0	0	0	1	0	0	0	0	0	180	1	0	0	0	0	0	1	1	0	0	1	0	1	0	1	0	1	0	0	0	0	0
55-40	1	1	59	1	1	28	1	0	0	0	0	0	0	3	38	3	0	0	0	0	1	0	0	0	0	0	300	1	0	0	0	0	0	0	0	0	0	0	0	0	0	1	0	0	0	0	0	0	0
55-41	1	1	66	1	1	29	1	1	0	0	0	0	0	3	46	3	1	0	0	0	0	0	0	0	0	0	210	1	0	0	0	0	0	1	1	0	1	0	0	0	0	1	0	0	0	0	0	0	5
55-42	1	1	66	0	1	29	0	0	0	0	0	0	0	2	33	3	0	0	0	0	1	0	0	0	0	1	240	2	0	0	0	0	0	0	0	0	0	0	0	0	0	1	0	0	0	0	0	0	0
55-43	1	1	58	0	1	34	1	0	0	0	0	1	0	3	32	3	0	0	0	0	1	0	0	0	0	0	300	1	0	0	0	0	0	1	1	1	0	0	0	0	0	1	0	1	0	0	0	0	0
55-44	1	1	67	1	1	31	1	1	0	1	0	0	0	4	41	3	0	0	0	0	0	1	0	0	0	0	240	1	0	0	0	0	0	1	1	0	1	0	0	0	0	1	0	0	0	0	0	0	0
55-45	1	1	59	0	1	27	1	0	0	0	0	0	1	3	45	3	0	0	0	0	1	0	0	0	0	0	240	1	0	0	0	0	0	1	1	0	1	0	0	0	0	1	0	0	0	0	0	0	0
55-46	1	1	55	1	1	26	1	1	0	1	0	0	0	3	54	1	0	0	0	0	0	1	0	0	0	0	360	3	0	0	0	0	0	1	0	0	0	1	0	0	0	1	0	0	0	0	0	0	0
55-47	1	1	61	1	1	#NULL!	1	0	0	0	1	0	1	2	49	1	1	0	0	0	0	0	0	0	0	1	300	1	0	0	0	0	0	0	0	0	0	0	0	0	0	1	0	0	#NULL!	0	0	0	0
55-48	1	1	66	1	1	22	1	1	0	0	1	0	0	2	49	3	1	0	0	0	0	0	0	0	0	1	261	3	0	0	0	0	0	0	0	0	0	0	0	0	0	1	0	0	0	0	0	0	0
55-49	1	1	69	1	1	22	1	1	1	0	1	0	1	3	49	3	1	0	0	0	0	0	0	0	0	0	300	1	0	0	0	0	0	1	1	0	1	0	0	1	0	1	0	0	0	0	0	0	0
55-5	1	1	52	1	1	37	1	1	0	0	0	0	0	3	35	1	0	0	0	0	1	0	0	0	0	0	420	1	1	1	0	0	0	0	0	0	0	0	0	0	0	1	0	0	0	0	0	0	0
55-50	1	1	64	1	1	22	1	1	0	0	1	0	0	2	36	3	0	0	0	0	0	0	0	0	0	1	360	3	0	0	0	0	0	1	0	0	1	0	0	0	0	1	0	1	0	0	0	0	0
55-51	1	1	25	1	3	21	1	0	0	0	0	0	1	3	51	1	0	0	0	0	1	0	0	0	0	1	180	1	0	0	0	0	0	1	0	0	0	0	0	1	0	1	1	0	0	1	1	0	0
55-52	1	1	80	0	1	25	1	1	0	0	1	0	0	2	#NULL!	3	0	0	0	0	1	0	0	1	0	1	240	1	0	0	0	0	0	1	1	0	1	0	0	1	0	1	0	0	0	0	0	0	0
55-53	1	1	38	0	1	29	1	0	0	0	0	0	1	2	29	3	0	0	0	0	0	0	0	0	0	1	210	1	0	0	0	0	0	1	0	1	0	0	0	1	0	1	0	0	0	0	0	0	0
55-54	1	1	63	1	1	27	1	1	0	0	0	0	1	3	56	3	1	0	0	0	0	0	0	0	0	1	375	3	1	0	0	1	0	1	1	1	1	0	0	1	0	1	0	1	0	0	1	1	7
55-55	1	1	69	1	1	21	0	0	0	0	0	0	0	2	34	1	0	0	0	0	0	0	1	0	0	0	120	2	0	0	0	0	0	0	0	0	0	0	0	0	0	1	0	0	0	0	0	0	0
55-56	1	1	57	0	1	25	1	1	1	0	0	0	0	3	33	3	0	0	0	0	0	0	1	0	0	0	255	1	0	0	0	0	0	0	0	0	0	0	0	0	0	1	0	1	0	0	0	0	0
55-57	1	1	79	1	2	18	1	0	0	0	0	0	1	2	41	3	1	0	0	0	0	0	0	0	0	0	210	3	0	0	0	0	0	1	0	0	1	0	0	1	0	1	0	0	0	0	0	0	0
55-58	1	1	67	1	1	40	1	1	1	0	0	0	1	2	33	3	0	0	0	0	0	1	0	0	0	0	180	2	0	0	0	0	0	0	0	0	0	0	0	0	0	1	0	0	0	0	0	0	0
55-59	1	1	64	0	1	26	1	1	1	1	0	0	1	2	48	3	0	0	0	0	0	1	0	0	0	0	180	1	0	0	0	0	0	1	0	0	0	0	0	1	0	1	0	0	0	0	0	0	0
55-6	1	1	69	1	3	21	1	0	0	0	0	1	0	3	27	3	0	0	0	0	0	1	0	0	0	0	240	1	0	0	0	0	0	0	0	0	0	0	0	0	0	1	0	0	0	0	0	0	0
55-60	1	1	65	1	3	22	1	0	0	0	0	0	0	3	37	1	0	0	0	0	1	0	0	0	0	0	480	3	0	0	0	0	0	1	1	0	0	0	0	1	0	1	0	0	0	0	0	0	0
55-61	1	1	34	0	1	23	1	0	0	0	1	0	1	2	38	3	1	0	0	0	0	0	0	0	0	1	360	1	0	0	0	0	0	1	1	0	0	0	0	0	0	1	0	0	0	0	0	0	0
55-62	1	1	34	0	3	33	1	1	0	0	0	0	0	2	29	3	1	0	0	0	0	0	0	0	1	0	180	1	0	0	0	0	0	1	0	1	0	0	0	0	0	1	0	0	0	0	0	0	0
55-63	1	1	72	1	1	25	1	1	0	0	1	0	0	2	56	3	1	0	0	0	0	0	0	0	0	0	300	1	1	1	0	0	0	0	0	0	0	0	0	0	0	1	0	0	0	0	0	0	0
55-64	1	1	40	0	1	38	0	0	0	0	0	0	0	2	34	3	0	0	0	0	1	0	0	0	0	0	420	1	0	0	0	0	0	0	0	0	0	0	0	0	0	1	0	0	0	0	0	0	0
55-65	1	1	61	0	1	42	1	1	1	0	0	0	0	3	35	3	0	0	1	0	0	0	0	0	0	0	180	1	0	0	0	0	0	0	0	0	0	0	0	0	0	1	0	0	0	0	0	0	0
55-66	1	1	60	1	1	25	1	1	0	0	0	0	0	2	49	1	0	0	0	0	1	0	0	0	0	0	300	1	0	0	0	0	0	0	0	0	0	0	0	0	0	1	0	0	0	0	0	0	0
55-67	1	1	38	0	1	25	1	1	0	0	0	0	0	3	48	1	0	1	0	0	0	0	0	0	0	0	135	1	0	0	0	0	0	1	1	0	1	0	0	0	1	1	0	0	0	0	0	0	14
55-68	1	1	54	0	1	26	1	1	1	0	0	0	1	3	34	3	0	0	0	0	0	0	0	1	0	1	240	3	0	0	0	0	0	1	1	0	1	0	0	0	0	1	0	1	1	0	0	0	0
55-69	1	1	78	1	1	24	1	1	0	0	0	0	1	3	51	3	0	0	0	0	0	0	0	1	0	1	180	3	0	0	0	0	0	0	0	0	0	0	0	0	0	1	0	0	0	0	0	0	0
55-7	1	1	71	1	1	27	1	1	0	0	0	0	0	3	59	1	0	1	0	0	0	0	0	0	0	0	300	1	0	0	0	0	0	1	1	1	1	0	1	0	0	1	1	1	0	1	1	1	17
55-70	1	1	57	0	1	29	1	1	0	0	0	0	0	3	30	3	0	1	0	0	0	0	0	0	0	0	450	1	0	0	0	0	0	1	0	0	0	0	0	0	0	1	0	0	0	0	0	0	1
55-71	1	1	69	1	4	#NULL!	0	0	0	0	0	0	0	2	49	3	0	0	0	0	1	0	0	0	0	0	360	1	0	0	0	0	0	1	1	1	0	0	0	1	0	1	0	1	0	1	1	0	0
55-72	1	1	33	0	1	25	1	0	0	0	0	0	1	2	34	3	0	0	0	0	1	0	0	0	0	0	300	1	1	1	0	0	0	0	0	0	0	0	0	0	0	1	0	0	0	0	0	0	0
55-73	1	1	76	0	1	22	1	0	0	0	1	0	0	2	66	3	1	0	0	0	0	0	0	0	0	0	480	3	1	1	0	0	0	0	0	0	0	0	0	0	0	1	0	0	0	0	0	0	0
55-74	1	1	73	1	3	#NULL!	1	1	1	0	0	0	0	4	42	3	0	0	0	0	0	1	0	0	0	0	210	1	0	0	0	0	0	0	0	0	0	0	0	0	0	1	0	0	0	0	0	0	0
55-8	1	1	70	0	1	31	1	1	1	0	0	0	1	2	52	3	0	1	0	0	0	0	0	0	0	0	270	1	0	0	0	0	0	1	1	1	1	1	0	1	1	1	1	1	0	1	1	1	5
55-9	1	1	26	1	2	29	0	0	0	0	0	0	0	1	49	1	0	0	0	0	1	0	0	0	0	0	180	1	0	0	0	0	0	1	1	0	1	0	0	1	0	1	1	0	0	1	1	1	19
57-1	1	1	76	1	1	21	1	1	1	1	0	0	0	4	33	3	0	0	0	0	0	1	0	0	0	0	195	2	0	0	0	0	0	1	1	1	0	0	0	0	0	5	0	0	#NULL!	0	1	0	#NULL!
57-10	1	1	70	1	1	31	1	1	1	1	0	1	0	3	48	1	0	0	0	0	0	1	0	0	0	0	330	2	0	0	0	0	0	0	0	0	0	0	0	0	0	1	0	0	0	0	1	0	0
57-11	1	1	74	1	3	26	1	1	0	0	0	0	0	4	50	1	0	0	0	0	0	1	0	0	0	0	#NULL!	1	0	0	0	0	0	0	0	0	0	0	0	0	0	0	0	0	0	0	0	0	0
57-12	1	1	23	1	3	16	1	0	0	0	0	0	1	2	19	3	1	0	0	0	0	0	0	0	0	0	440	1	0	0	0	0	0	0	0	0	0	0	0	0	0	5	0	0	0	0	0	0	0
57-13	1	1	71	1	3	31	1	0	0	0	0	1	0	3	32	3	0	0	0	0	0	0	0	0	0	1	195	1	0	0	0	0	0	0	0	0	0	0	0	0	0	1	0	0	0	0	0	0	0
57-14	1	1	64	1	2	#NULL!	1	1	1	0	0	0	0	2	25	3	0	0	0	0	0	1	0	0	0	0	660	1	1	1	0	0	0	0	0	0	0	0	0	0	0	1	0	0	0	0	0	0	0
57-15	1	1	55	1	1	26	1	1	1	1	0	0	0	3	37	3	1	0	0	0	1	0	0	0	0	0	630	1	1	0	0	1	0	0	0	0	0	0	0	0	0	1	0	0	1	0	0	0	0
57-16	1	1	61	0	1	#NULL!	1	1	0	0	0	0	0	3	34	1	0	0	0	0	0	1	0	0	0	0	390	1	1	1	0	0	0	0	0	0	0	0	0	0	0	5	0	1	0	0	0	0	0
57-17	1	1	87	0	1	24	1	1	0	0	0	0	0	3	37	1	0	0	0	0	1	0	0	0	0	0	#NULL!	1	1	1	0	0	0	0	0	0	0	0	0	0	0	0	0	0	0	0	0	0	0
57-18	1	1	18	1	2	#NULL!	0	0	0	0	0	0	0	4	63	1	0	1	0	0	0	0	0	0	0	0	400	1	0	0	0	0	0	1	1	0	0	0	0	0	1	1	1	1	0	0	0	0	3
57-19	1	1	79	1	1	21	1	1	1	1	0	1	0	3	55	3	0	0	0	0	0	1	0	0	0	0	180	2	0	0	0	0	0	1	0	1	1	0	0	0	0	5	0	0	#NULL!	0	1	0	0
57-2	1	1	37	0	1	46	1	1	1	1	0	0	0	4	57	3	0	0	0	0	0	1	0	0	0	0	180	1	0	0	0	0	0	1	1	1	1	0	0	1	1	5	1	1	1	1	1	1	20
57-20	1	1	35	1	2	20	0	0	0	0	0	0	0	3	59	1	0	0	0	0	0	0	1	0	0	0	420	1	1	1	0	0	0	1	1	1	0	0	0	0	0	1	1	1	0	0	0	0	3
57-21	1	1	61	1	3	26	1	1	1	1	0	1	0	3	31	3	0	0	0	0	0	1	0	0	0	0	410	1	1	1	0	0	0	1	1	0	1	0	0	0	0	5	0	0	0	0	0	0	5
57-22	1	1	81	0	1	21	1	1	0	0	0	0	0	3	37	3	0	0	0	0	0	0	0	0	0	1	225	1	1	1	0	0	0	1	1	0	0	0	0	0	0	5	0	0	0	0	0	0	0
57-23	1	1	56	0	2	21	0	0	0	0	0	0	0	2	16	3	0	0	1	0	0	0	0	0	0	0	120	1	0	0	0	0	0	1	1	0	0	0	0	0	0	1	0	0	0	0	0	0	0
57-24	1	1	77	1	3	23	1	1	1	0	0	0	0	3	#NULL!	1	0	0	0	0	0	1	0	0	0	0	250	1	1	0	0	1	0	1	1	1	1	0	0	0	0	1	1	0	#NULL!	0	0	0	1
57-25	1	1	69	1	3	24	1	1	1	0	0	0	0	3	89	1	0	1	0	0	0	0	0	0	0	0	360	1	0	0	0	0	0	1	1	0	0	0	0	0	0	1	0	1	0	0	0	0	0
57-26	1	1	62	0	3	27	1	1	0	0	0	0	0	3	72	1	0	0	0	0	0	0	0	1	0	0	300	1	1	1	0	0	0	1	1	0	1	0	0	0	1	0	1	1	1	0	0	0	2
57-27	1	1	59	1	3	#NULL!	1	0	0	0	0	0	0	2	38	1	0	0	0	0	0	1	0	0	0	0	240	1	1	1	0	0	0	0	0	0	0	0	0	0	0	0	0	0	0	0	0	0	0
57-28	1	1	21	1	2	31	1	0	0	0	0	0	1	3	16	3	0	0	0	0	0	0	0	1	0	0	360	3	0	0	0	0	0	0	0	0	0	0	0	0	0	5	0	0	0	0	0	#NULL!	0
57-29	1	1	45	0	3	20	0	0	0	0	0	0	0	1	39	3	0	0	0	0	0	0	0	0	0	1	600	1	1	1	0	0	0	0	0	0	0	0	0	0	0	1	0	0	0	0	0	0	0
57-3	1	1	39	1	2	#NULL!	1	0	0	0	0	0	0	4	65	1	0	1	0	0	0	0	0	0	0	0	350	3	1	1	0	0	0	1	1	0	0	0	0	0	0	1	1	1	0	0	0	0	19
57-30	1	1	92	0	3	28	1	1	1	0	0	0	0	3	54	1	0	0	0	0	0	1	0	0	0	0	180	1	1	1	0	0	0	0	0	0	0	0	0	0	0	5	0	0	0	0	0	#NULL!	0
57-31	1	1	58	1	3	32	1	1	1	1	0	0	0	3	17	1	0	0	0	0	0	1	0	0	0	0	210	1	0	0	0	0	0	0	0	0	0	0	0	0	0	1	0	1	0	0	0	0	0
57-32	1	1	70	1	3	28	1	1	0	0	0	1	0	3	29	3	0	0	0	0	0	1	0	0	0	0	210	2	0	0	0	0	0	0	0	0	0	0	0	0	0	5	0	0	0	0	0	0	0
57-33	1	1	67	0	4	20	1	0	0	0	1	0	0	3	61	1	0	0	0	0	1	0	0	0	0	0	300	1	1	1	0	0	0	0	0	0	0	0	0	0	0	1	0	1	0	0	0	0	0
57-34	1	1	25	0	1	21	1	0	0	0	0	0	1	1	#NULL!	3	0	0	0	0	1	0	0	0	0	0	575	3	1	1	0	0	0	0	0	0	0	0	0	0	0	1	0	0	0	0	0	0	0
57-35	1	1	24	1	1	31	0	0	0	0	0	0	0	1	92	1	0	1	0	0	0	0	1	0	0	0	300	1	0	0	0	0	0	1	1	0	1	0	0	0	0	1	1	1	0	1	1	1	1
57-36	1	1	57	1	2	20	1	0	1	1	0	1	0	3	37	3	0	0	0	0	0	1	0	0	0	0	620	1	0	0	0	0	0	0	0	0	0	0	0	0	0	5	0	1	#NULL!	0	0	0	1
57-37	1	1	25	0	1	22	1	0	0	0	0	0	1	2	33	1	0	0	0	0	0	1	0	0	0	0	360	1	1	1	0	0	0	0	0	0	0	0	0	0	0	5	0	0	0	0	0	0	0
57-38	1	1	54	1	1	39	1	0	1	0	0	0	1	3	31	3	0	0	0	0	1	0	0	0	0	0	670	1	1	1	0	0	0	1	1	0	1	0	0	0	0	5	0	0	0	0	0	0	0
57-39	1	1	44	1	1	40	1	0	0	0	0	0	1	2	21	3	0	0	0	0	1	0	0	0	0	0	600	3	0	0	0	0	0	0	0	0	0	0	0	0	0	5	0	0	0	0	0	#NULL!	0
57-4	1	1	72	1	4	19	1	1	1	1	0	0	1	4	54	1	0	0	0	0	0	1	0	0	0	0	120	3	1	1	0	0	0	0	0	0	0	0	0	0	0	5	0	0	#NULL!	0	0	0	0
57-40	1	1	34	0	1	27	1	0	0	0	0	0	1	3	31	1	0	0	0	0	0	0	0	0	1	0	310	2	0	0	0	0	0	0	0	0	0	0	0	0	0	1	0	0	0	0	0	0	0
57-41	1	1	61	1	3	#NULL!	1	0	1	0	0	0	0	2	47	1	0	0	0	0	1	0	0	0	0	0	660	1	0	0	0	0	0	0	0	0	0	0	0	0	0	5	0	0	0	0	0	0	0
57-42	1	1	53	0	3	#NULL!	1	0	0	1	0	0	0	2	38	1	0	0	0	0	1	0	0	0	0	0	240	1	0	0	0	0	0	0	0	0	0	0	0	0	0	5	0	0	0	0	0	0	0
57-43	1	1	53	1	2	26	1	1	0	1	0	0	0	3	34	3	0	0	0	0	0	1	0	0	0	0	420	1	1	1	0	0	0	0	0	0	0	0	0	0	0	5	0	0	1	0	0	0	0
57-45	1	1	83	1	1	27	1	1	1	1	0	1	0	3	51	1	0	0	0	0	0	1	0	0	0	0	600	1	1	0	0	1	0	1	0	0	0	0	0	0	0	1	0	1	0	0	0	0	0
57-46	1	1	45	0	3	#NULL!	1	0	0	0	0	0	1	3	21	3	0	0	0	0	0	0	0	0	0	1	235	1	0	0	0	0	0	0	0	0	0	0	0	0	0	5	0	0	0	0	0	0	0
57-5	1	1	78	1	3	28	1	1	1	1	0	0	0	3	82	1	0	0	0	0	1	0	0	0	0	0	620	1	1	0	0	1	0	1	1	0	1	0	0	0	0	0	1	1	0	1	1	1	27
57-50	1	1	72	0	1	34	1	1	1	0	0	0	1	3	37	3	0	0	0	0	1	0	0	0	0	0	300	1	1	0	0	1	0	1	0	0	1	1	0	0	0	1	0	0	0	0	0	0	0
57-54	1	1	61	1	1	26	0	0	0	0	0	0	0	4	77	1	0	1	0	0	0	0	0	0	0	0	360	1	1	1	0	0	0	1	1	0	0	0	0	0	0	1	1	1	0	0	0	0	1
57-55	1	1	63	0	1	22	1	1	1	0	0	0	0	4	60	1	0	0	0	0	1	0	0	0	0	0	#NULL!	1	1	1	0	0	0	1	1	0	1	0	0	0	1	1	1	1	0	#NULL!	1	1	#NULL!
57-6	1	1	67	0	3	40	1	1	1	0	0	0	0	2	40	3	0	0	0	0	0	0	0	0	0	1	630	1	1	1	0	0	0	1	1	1	0	0	0	0	0	5	1	1	0	0	0	0	8
57-7	1	1	54	0	3	29	0	0	0	0	0	0	0	2	57	1	0	0	0	0	0	0	1	0	0	0	360	1	0	0	0	0	0	1	1	1	1	0	0	0	0	0	1	1	1	1	1	1	8
57-8	1	1	57	0	1	24	1	1	1	1	0	0	0	3	#NULL!	3	0	0	0	0	0	0	0	1	0	0	300	1	0	0	0	0	0	1	0	0	1	0	0	0	0	5	0	0	1	0	0	0	0
57-9	1	1	38	1	3	19	0	0	0	0	0	0	0	3	#NULL!	1	0	1	0	0	0	0	0	0	0	0	420	1	1	1	0	0	0	1	0	0	0	0	0	0	0	0	1	0	0	0	0	0	28
58-1	1	1	58	#NULL!	1	28	0	0	0	0	0	0	0	4	26	1	0	1	0	0	0	0	0	0	0	0	#NULL!	1	1	0	0	1	0	0	0	0	0	0	0	0	0	1	0	0	0	#NULL!	#NULL!	#NULL!	#NULL!
58-2	1	1	67	#NULL!	2	23	1	0	1	0	0	0	0	5	60	1	0	0	0	0	0	1	0	0	0	0	#NULL!	1	1	0	0	1	0	1	1	1	1	0	0	1	0	1	1	1	1	#NULL!	#NULL!	#NULL!	#NULL!
58-3	1	1	19	#NULL!	2	21	0	0	0	0	0	0	0	4	35	1	0	0	0	0	0	0	1	0	0	0	#NULL!	1	1	0	0	1	0	0	0	0	0	0	0	0	0	1	0	0	0	#NULL!	#NULL!	#NULL!	#NULL!
58-4	1	1	68	#NULL!	1	24	1	1	0	0	0	0	0	4	50	1	0	0	0	0	0	1	0	0	0	0	#NULL!	1	0	0	0	0	0	1	1	0	1	0	0	0	0	1	0	0	0	#NULL!	#NULL!	#NULL!	#NULL!
58-5	1	1	78	1	2	22	1	1	0	0	0	0	0	5	42	1	0	0	0	0	0	1	0	0	0	0	#NULL!	1	0	0	0	0	0	0	0	0	0	0	0	0	0	1	0	0	0	#NULL!	#NULL!	#NULL!	#NULL!
58-6	1	1	20	#NULL!	1	22	0	0	0	0	0	0	0	4	27	1	0	0	0	0	0	1	1	0	0	0	#NULL!	1	0	0	0	0	0	0	0	0	0	0	0	0	0	1	0	1	0	#NULL!	#NULL!	#NULL!	#NULL!
58-7	1	1	44	#NULL!	1	23	0	0	0	0	0	0	0	5	58	1	0	0	0	0	1	1	0	0	0	0	120	1	1	0	0	1	0	1	0	0	1	0	0	1	1	1	1	1	0	#NULL!	#NULL!	#NULL!	#NULL!
58-8	1	1	48	#NULL!	2	25	0	0	0	0	0	0	0	5	48	1	0	1	0	0	0	0	1	0	0	0	#NULL!	1	1	0	0	1	0	0	0	0	0	0	0	0	0	1	0	1	0	#NULL!	#NULL!	#NULL!	#NULL!
58-9	1	1	74	#NULL!	1	20	1	1	1	0	0	1	0	3	71	1	0	0	0	0	1	0	0	0	0	0	#NULL!	#NULL!	#NULL!	#NULL!	#NULL!	#NULL!	#NULL!	#NULL!	#NULL!	0	0	0	0	0	0	0	#NULL!	#NULL!	#NULL!	#NULL!	#NULL!	#NULL!	#NULL!
6-1	1	3	53	1	3	25	0	0	0	0	0	0	0	4	42	1	0	0	0	0	0	1	1	0	0	0	180	1	0	0	0	0	0	1	0	0	1	0	0	0	0	1	0	1	#NULL!	0	0	0	0
6-10	1	3	82	0	3	25	0	0	0	0	0	0	0	3	43	1	0	0	0	0	0	0	1	0	0	0	120	2	0	0	0	0	0	1	0	0	1	0	0	0	0	1	0	0	0	0	0	0	0
6-11	1	3	52	1	3	25	0	0	0	0	0	0	0	4	59	1	0	0	0	0	0	0	1	0	0	0	60	1	0	0	0	0	0	1	0	0	1	0	0	0	0	1	1	0	0	0	0	0	10
6-12	1	3	86	1	3	22	1	1	0	0	0	0	0	5	77	1	0	0	0	0	1	0	0	0	0	1	180	1	0	0	0	0	0	1	1	1	1	1	0	0	0	1	1	1	0	#NULL!	1	1	#NULL!
6-13	1	3	28	0	1	24	0	0	0	0	0	0	0	2	25	1	0	0	0	1	0	0	0	0	0	0	60	2	0	0	0	0	0	0	0	0	0	0	0	0	0	5	0	0	0	0	0	0	0
6-14	1	3	78	0	3	20	1	1	0	0	0	0	1	2	72	1	0	0	0	0	1	0	0	0	0	0	300	1	0	0	0	0	0	1	0	0	1	0	1	1	0	1	0	0	0	0	1	0	0
6-15	1	3	42	1	2	21	0	0	0	0	0	0	0	1	42	1	0	0	1	0	0	0	0	0	0	0	60	1	1	1	0	0	0	1	0	0	1	0	0	0	0	1	0	0	#NULL!	0	0	0	0
6-16	1	3	87	1	1	20	1	0	0	0	0	0	0	2	79	1	0	0	0	0	1	0	0	0	0	0	165	1	0	0	0	0	0	1	1	1	1	0	0	0	0	1	1	0	0	1	1	1	#NULL!
6-17	1	3	76	0	3	26	1	0	0	0	0	0	1	2	90	1	0	0	0	0	1	0	0	0	0	0	195	1	0	0	0	0	0	1	1	1	1	1	0	0	0	1	1	1	0	1	1	1	#NULL!
6-18	1	3	49	1	3	22	0	0	0	0	0	0	0	3	49	1	0	0	0	0	1	0	0	0	0	0	120	1	0	0	0	0	0	1	0	1	1	0	0	0	1	1	1	0	0	0	0	0	7
6-19	1	3	71	1	3	29	1	1	1	0	0	0	1	3	61	1	0	0	0	0	0	1	0	0	0	0	90	2	0	0	0	0	0	1	0	0	1	0	0	0	0	1	0	0	1	0	1	1	0
6-2	1	3	73	1	1	22	1	0	1	0	0	0	1	3	94	1	0	0	0	0	1	0	0	0	0	0	#NULL!	1	1	1	0	0	0	1	1	1	1	0	0	1	0	1	1	1	#NULL!	0	1	1	#NULL!
6-20	1	3	#NULL!	#NULL!	#NULL!	#NULL!	#NULL!	#NULL!	#NULL!	#NULL!	#NULL!	#NULL!	#NULL!	#NULL!	#NULL!	#NULL!	#NULL!	#NULL!	#NULL!	#NULL!	#NULL!	#NULL!	#NULL!	#NULL!	#NULL!	#NULL!	60	2	0	0	0	0	0	1	0	1	1	0	0	0	0	1	0	1	#NULL!	0	0	0	0
6-21	1	3	65	1	3	24	1	0	1	0	0	0	0	3	48	1	0	0	0	0	1	0	0	0	0	0	180	1	0	0	0	0	0	1	0	0	1	0	0	1	0	1	0	0	0	0	1	1	0
6-22	1	3	83	0	3	20	1	1	1	0	0	0	0	4	78	1	0	0	0	0	0	1	1	0	0	0	120	1	0	0	0	0	0	1	0	1	1	0	0	0	0	1	1	0	0	1	1	1	#NULL!
6-23	1	3	66	1	3	25	1	0	0	1	0	0	1	3	82	1	0	0	0	0	1	0	0	0	0	0	180	1	1	1	0	0	0	1	0	1	1	0	0	1	0	1	0	0	0	0	1	1	0
6-24	1	3	82	0	1	20	1	0	0	0	0	0	1	3	51	1	0	0	0	0	0	0	1	0	0	0	180	2	0	0	0	0	0	1	0	0	1	0	0	0	0	1	0	0	0	0	0	0	0
6-25	1	3	51	1	3	24	0	0	0	0	0	0	0	3	64	1	0	0	0	0	0	1	0	0	0	0	48	1	0	0	0	0	0	1	0	0	1	1	0	0	0	1	1	0	#NULL!	0	0	0	12
6-26	1	3	76	1	1	16	1	0	0	0	0	0	1	3	54	1	0	0	0	0	0	0	1	0	0	0	120	2	0	0	0	0	0	1	0	0	0	0	0	0	0	1	0	0	0	0	0	0	0
6-27	1	3	26	1	3	26	0	0	0	0	0	0	0	1	29	1	0	0	0	0	0	0	1	0	0	0	240	2	0	0	0	0	0	0	0	0	0	0	0	0	0	1	0	0	0	0	0	0	0
6-28	1	3	62	1	1	25	1	0	0	0	0	0	0	4	84	1	0	1	0	0	0	0	0	0	0	0	120	1	0	0	0	0	0	1	1	1	1	1	0	0	0	1	1	0	0	1	1	1	#NULL!
6-29	1	3	39	1	3	23	0	0	0	0	0	0	0	3	57	1	0	1	0	0	0	0	0	0	0	0	60	1	0	0	0	0	0	1	0	1	1	0	0	0	0	5	1	0	0	0	0	0	4
6-3	1	3	57	1	1	20	1	0	0	0	0	0	0	4	70	1	0	0	0	0	1	0	0	0	0	0	120	1	0	0	0	0	0	1	1	1	1	1	0	1	1	1	1	1	0	1	1	1	#NULL!
6-4	1	3	40	1	3	24	0	0	0	0	0	0	0	3	65	1	0	1	0	0	0	0	0	0	0	0	60	1	0	0	0	0	0	1	0	1	0	0	0	0	0	1	1	0	0	0	0	0	10
6-5	1	3	21	1	3	27	0	0	0	0	0	0	0	4	69	1	0	0	0	0	0	1	0	0	0	0	225	3	0	0	0	0	0	1	1	0	1	1	0	0	0	1	1	1	1	0	0	0	12
6-6	1	3	39	1	3	23	0	0	0	0	0	0	0	1	31	1	0	0	0	0	0	0	1	0	0	0	180	1	0	0	0	0	0	1	0	0	1	0	0	0	0	1	0	0	0	0	0	0	0
6-7	1	3	25	1	3	24	0	0	0	0	0	0	0	3	57	1	0	0	0	0	1	0	0	0	0	0	360	1	0	0	0	0	0	1	0	1	1	1	0	0	0	1	1	1	0	0	0	0	12
6-8	1	3	52	1	1	26	0	0	0	0	0	0	0	2	66	3	0	0	0	1	0	0	1	0	0	0	390	1	0	0	0	0	0	0	0	0	0	0	0	0	0	1	0	0	0	0	0	0	1
6-9	1	3	22	1	3	24	0	0	0	0	0	0	0	3	51	1	0	0	0	1	0	0	0	0	0	0	30	2	1	1	0	1	0	0	0	0	0	0	0	0	0	1	0	0	0	0	0	0	0
[truncated: 24 more columns]
